# Supplementary material for: ﻿Taxonomic review of the Calotesversicolor complex (Agamidae, Sauria, Squamata) in China, with description of a new species and subspecies
Source: Zookeys. 2023 Dec 20;1187:63–89. doi: 10.3897/zookeys.1187.110704 (PMC10755893; doi:10.3897/zookeys.1187.110704)
Supplement: XML Treatment for Calotes wangi [file zookeys.1187.110704-treatment1.xml]

<!DOCTYPE tp:taxon-treatment
  PUBLIC "-//TaxonX//DTD Taxonomic Treatment Publishing DTD v0 20100105//EN" "tax-treatment-NSO.dtd">
<tp:taxon-treatment xmlns:tp="http://www.plazi.org/taxpub"><tp:treatment-meta><kwd-group><label>Taxon classification</label><kwd>
              <named-content content-type="kingdom">Animalia</named-content>
            </kwd><kwd>
              <named-content content-type="order">Squamata</named-content>
            </kwd><kwd>
              <named-content content-type="family">Agamidae</named-content>
            </kwd></kwd-group><mixed-citation publication-type="journal"><person-group><name><surname>Huang</surname><given-names>Yong</given-names></name><name><surname>Li</surname><given-names>Hongyu</given-names></name><name><surname>Wang</surname><given-names>Yilin</given-names></name><name><surname>Li</surname><given-names>Maojin</given-names></name><name><surname>Hou</surname><given-names>Mian</given-names></name><name><surname>Cai</surname><given-names>Bo</given-names></name></person-group><article-title>﻿Taxonomic review of the <italic><tp:taxon-name><tp:taxon-name-part taxon-name-part-type="genus" reg="Calotes">Calotes</tp:taxon-name-part><tp:taxon-name-part taxon-name-part-type="species" reg="versicolor">versicolor</tp:taxon-name-part></tp:taxon-name></italic> complex (<tp:taxon-name><tp:taxon-name-part taxon-name-part-type="family">Agamidae</tp:taxon-name-part></tp:taxon-name>, <tp:taxon-name><tp:taxon-name-part taxon-name-part-type="suborder">Sauria</tp:taxon-name-part></tp:taxon-name>, <tp:taxon-name><tp:taxon-name-part taxon-name-part-type="order">Squamata</tp:taxon-name-part></tp:taxon-name>) in China, with description of a new species and subspecies</article-title><source>Zookeys</source><day>20</day><month>12</month><year>2023</year><volume>1187</volume><fpage>63</fpage><lpage>89</lpage><pub-id pub-id-type="doi">10.3897/zookeys.1187.110704</pub-id></mixed-citation></tp:treatment-meta><tp:nomenclature><label>﻿</label><tp:taxon-name>
            <object-id xmlns:xlink="http://www.w3.org/1999/xlink" content-type="arpha" xlink:type="simple">CE5F2D45-B1E3-525F-BE31-1C7E06221AF7</object-id>
            <tp:taxon-name-part taxon-name-part-type="genus" reg="Calotes">Calotes</tp:taxon-name-part>
            <tp:taxon-name-part taxon-name-part-type="species" reg="wangi">wangi</tp:taxon-name-part>
            <object-id xmlns:xlink="http://www.w3.org/1999/xlink" content-type="zoobank" xlink:type="simple">https://zoobank.org/FE6F8314-08C6-47F5-AA6D-E97E45D0E765</object-id>
          </tp:taxon-name><tp:taxon-status xmlns:xlink="http://www.w3.org/1999/xlink" xlink:type="simple">sp. nov.</tp:taxon-status><xref ref-type="fig" rid="F5">Figs 5</xref><xref ref-type="fig" rid="F6">, 6</xref><xref ref-type="table" rid="T4">, Table 4</xref><tp:nomenclature-citation-list><tp:nomenclature-citation><tp:taxon-name>
                <tp:taxon-name-part taxon-name-part-type="genus" reg="Calotes">Calotes</tp:taxon-name-part>
                <tp:taxon-name-part taxon-name-part-type="species" reg="versicolor">versicolor</tp:taxon-name-part>
              </tp:taxon-name><comment>: <xref ref-type="bibr" rid="B29">Smith 1935</xref>: 189–193 in S. China and Hainan; <xref ref-type="bibr" rid="B38">Zhao and Adler 1993</xref>: 189 excluding W. Yunnan; <xref ref-type="bibr" rid="B7">Deng and Ye 1996</xref>, <xref ref-type="bibr" rid="B8">1997</xref>; <xref ref-type="bibr" rid="B40">Zhao et al. 1999</xref>: 97–110 excluding W. Yunnan; <xref ref-type="bibr" rid="B21">Liu 2000</xref>; <xref ref-type="bibr" rid="B2">Cai et al. 2015</xref> excluding W. Yunnan; <xref ref-type="bibr" rid="B9">Ge et al. 2018</xref>; <xref ref-type="bibr" rid="B34">Wang et al. 2021</xref> excluding W. Yunnan; <xref ref-type="bibr" rid="B3">Cai et al. 2022a</xref> excluding W. Yunnan; <xref ref-type="bibr" rid="B16">Hu et al. 2022</xref>.</comment></tp:nomenclature-citation></tp:nomenclature-citation-list></tp:nomenclature><tp:treatment-sec sec-type="type material" id="SECID0EDNAK"><title>Type material.</title><p><bold><italic>Holotype</italic>.</bold> Adult male, CIB119358 (filed number <named-content xmlns:xlink="http://www.w3.org/1999/xlink" content-type="dwc:institutional_code" xlink:title="Guangxi University of Chinese Medicine" xlink:href="http://grbio.org/institution/guangxi-university" xlink:type="simple">GXUCM</named-content>-H202291534). Collected from Daming Montains, Wuming District, Nanning City, Guangxi Zhuang Autonomous Region, China (<named-content xmlns:xlink="http://www.w3.org/1999/xlink" content-type="dwc:verbatimCoordinates" xlink:type="simple"><named-content content-type="geo-json" specific-use="{&#34;type&#34;:&#34;Point&#34;,&#34;coordinates&#34;:[108.342559,23.526540]}" id="NCID0EVNAK" xlink:type="simple">23.52654°N, 108.342559°E</named-content></named-content>, 326 m a. s. l.) by Yong Huang in September 2022.</p><fig id="F5" position="float" orientation="portrait"><object-id xmlns:xlink="http://www.w3.org/1999/xlink" content-type="doi" xlink:type="simple">10.3897/zookeys.1187.110704.figure5</object-id><object-id xmlns:xlink="http://www.w3.org/1999/xlink" content-type="arpha" xlink:type="simple">5CA82A2E-0B3D-54CA-8061-A01CBB669663</object-id><label>Figure 5.</label><caption><p>Photographs of live specimens and their habitats <bold>A</bold> holotype of <italic><tp:taxon-name><tp:taxon-name-part taxon-name-part-type="genus" reg="Calotes">Calotes</tp:taxon-name-part><tp:taxon-name-part taxon-name-part-type="species" reg="wangi">wangi</tp:taxon-name-part></tp:taxon-name></italic><named-content xmlns:xlink="http://www.w3.org/1999/xlink" content-type="dwc:institutional_code" xlink:title="Guangxi University of Chinese Medicine" xlink:href="http://grbio.org/institution/guangxi-university" xlink:type="simple">GXUCM</named-content>-H202291534 <bold>B</bold> holotype of <italic><tp:taxon-name><tp:taxon-name-part taxon-name-part-type="genus" reg="Calotes">C.</tp:taxon-name-part><tp:taxon-name-part taxon-name-part-type="species" reg="wangi">w.</tp:taxon-name-part><tp:taxon-name-part taxon-name-part-type="subspecies" reg="hainanensis">hainanensis</tp:taxon-name-part></tp:taxon-name></italic> CIB095629 <bold>C</bold> allotype of <italic><tp:taxon-name><tp:taxon-name-part taxon-name-part-type="genus" reg="Calotes">C.</tp:taxon-name-part><tp:taxon-name-part taxon-name-part-type="species" reg="wangi">wangi</tp:taxon-name-part></tp:taxon-name></italic><named-content xmlns:xlink="http://www.w3.org/1999/xlink" content-type="dwc:institutional_code" xlink:title="Guangxi University of Chinese Medicine" xlink:href="http://grbio.org/institution/guangxi-university" xlink:type="simple">GXUCM</named-content>-H202291533 <bold>D</bold> allotype of <italic><tp:taxon-name><tp:taxon-name-part taxon-name-part-type="genus" reg="Calotes">C.</tp:taxon-name-part><tp:taxon-name-part taxon-name-part-type="species" reg="wangi">w.</tp:taxon-name-part><tp:taxon-name-part taxon-name-part-type="subspecies" reg="hainanensis">hainanensis</tp:taxon-name-part></tp:taxon-name></italic> CIB095630 <bold>E, F</bold> habitats <bold>G</bold> oral cavity view.</p></caption><graphic xmlns:xlink="http://www.w3.org/1999/xlink" xlink:href="zookeys-1187-063_article-110704__-g005.jpg" position="float" orientation="portrait" xlink:type="simple" id="oo_955474.jpg"><uri content-type="original_file" xlink:type="simple">https://binary.pensoft.net/fig/955474</uri></graphic></fig><p><bold><italic>Allotype</italic>.</bold> Adult female, CIB119359 (filed number <named-content xmlns:xlink="http://www.w3.org/1999/xlink" content-type="dwc:institutional_code" xlink:title="Guangxi University of Chinese Medicine" xlink:href="http://grbio.org/institution/guangxi-university" xlink:type="simple">GXUCM</named-content>-H202291533), with the same locality and collector information as the holotype.</p><p><bold><italic>Paratypes</italic>.</bold> Adult males (<named-content xmlns:xlink="http://www.w3.org/1999/xlink" content-type="dwc:institutional_code" xlink:title="Guangxi University of Chinese Medicine" xlink:href="http://grbio.org/institution/guangxi-university" xlink:type="simple">GXUCM</named-content>-H201604082-4, H201604086-87, <named-content xmlns:xlink="http://www.w3.org/1999/xlink" content-type="dwc:institutional_code" xlink:title="Guangxi University of Chinese Medicine" xlink:href="http://grbio.org/institution/guangxi-university" xlink:type="simple">GXUCM</named-content>-H2022091535-36) and adult females (<named-content xmlns:xlink="http://www.w3.org/1999/xlink" content-type="dwc:institutional_code" xlink:title="Guangxi University of Chinese Medicine" xlink:href="http://grbio.org/institution/guangxi-university" xlink:type="simple">GXUCM</named-content>-H201604085, H2022091538), with the same locality and collector information as the holotype.</p></tp:treatment-sec><tp:treatment-sec sec-type="Other examined specimens" id="SECID0ENRAK"><title>Other examined specimens.</title><p><bold>China</bold>, <bold>1.</bold> Guangdong Province, Xuwen (1♂), Yangchun (3♂, 2♀), Luoding (2♂, 3♀), Xinyi (3♂, 2♀). <bold>2.</bold> Guangxi Zhuang Autonomous Region, Bama (3♂, 2♀), Yinhai (1♂, 2♀), Weizhou island (13♂, 6♀), Cenxi (3♂, 1♀), Gangkou (1♂, 2♀), Shiwandashan (1♂), Guigang (13♂, 6♀), Lingyun (1♂, 3♀), Longzhou (1♀), Longan (3♂, 3♀), Xingning (1♂, 2♀), Pingxiang(1♂), Qinnan (5♂, 5♀), Rong County (3♂, 2♀), Shanglin (3♂), Tiandeng (1♂, 3♀), Tianyang (1♂), Wanxiu- (1♂, 3♀). <bold>3.</bold> Hainan Province, Changjiang (4♂, 11♀), Chengmai (2♂), Ding’an (1♀), Dongfang (7♂, 5♀), Haikou (2♀), Ledong (6♂, 11♀), Sanya (4♂, 4♀), Tunchang (1♂), Qiongzhong (8♂, 5♀), Wuzhishan (4♂, 7♀). <bold>4.</bold> Fujian Province, Jin’an (2 subadults). <bold>5.</bold> Hong Kong Special Administrative Region (1 subadult). <bold>Vietnam</bold>: Lang Son Province (1♂, 1♀).</p><fig id="F6" position="float" orientation="portrait"><object-id xmlns:xlink="http://www.w3.org/1999/xlink" content-type="doi" xlink:type="simple">10.3897/zookeys.1187.110704.figure6</object-id><object-id xmlns:xlink="http://www.w3.org/1999/xlink" content-type="arpha" xlink:type="simple">5637CD79-5BE0-5DF2-8255-3B2D79ED7C94</object-id><label>Figure 6.</label><caption><p><bold>A</bold> holotype of <italic><tp:taxon-name><tp:taxon-name-part taxon-name-part-type="genus" reg="Calotes">Calotes</tp:taxon-name-part><tp:taxon-name-part taxon-name-part-type="species" reg="wangi">wangi</tp:taxon-name-part></tp:taxon-name></italic><named-content xmlns:xlink="http://www.w3.org/1999/xlink" content-type="dwc:institutional_code" xlink:title="Guangxi University of Chinese Medicine" xlink:href="http://grbio.org/institution/guangxi-university" xlink:type="simple">GXUCM</named-content>-H202291534, A1, A2, A3 <bold>B</bold> allotype of <italic><tp:taxon-name><tp:taxon-name-part taxon-name-part-type="genus" reg="Calotes">C.</tp:taxon-name-part><tp:taxon-name-part taxon-name-part-type="species" reg="wangi">wangi</tp:taxon-name-part></tp:taxon-name></italic><named-content xmlns:xlink="http://www.w3.org/1999/xlink" content-type="dwc:institutional_code" xlink:title="Guangxi University of Chinese Medicine" xlink:href="http://grbio.org/institution/guangxi-university" xlink:type="simple">GXUCM</named-content>-H202291533, B1, B2, B3 <bold>C</bold> holotype of <italic><tp:taxon-name><tp:taxon-name-part taxon-name-part-type="genus" reg="Calotes">C.</tp:taxon-name-part><tp:taxon-name-part taxon-name-part-type="species" reg="wangi">w.</tp:taxon-name-part><tp:taxon-name-part taxon-name-part-type="subspecies" reg="hainanensis">hainanensis</tp:taxon-name-part></tp:taxon-name></italic> CIB095629, C1, C2, C3. 1, dorsal view; 2, ventral view, 3; Dorsolateral view.</p></caption><graphic xmlns:xlink="http://www.w3.org/1999/xlink" xlink:href="zookeys-1187-063_article-110704__-g006.jpg" position="float" orientation="portrait" xlink:type="simple" id="oo_955475.jpg"><uri content-type="original_file" xlink:type="simple">https://binary.pensoft.net/fig/955475</uri></graphic></fig></tp:treatment-sec><tp:treatment-sec sec-type="description" id="SECID0EBUAK"><title>Description of holotype.</title><p>Adult male, medium-sized body, <abbrev xmlns:xlink="http://www.w3.org/1999/xlink" xlink:title="snout-to-vent length" id="ABBRID0EHUAK" xlink:type="simple">SVL</abbrev> 96.40 mm, trunk length 49.82 mm, head length 24.29 mm, head depth 13.18 mm, head width 15.42 mm, interorbital width 9.47 mm, snout width 5.87 mm, eye-ear length 5.97 mm, eye diameter 8.56 mm, naris-eye length 4.58 mm, jaw width 16.14 mm, snout-eye length 8.82 mm, snout-forelimb length 32.65 mm, tail length 256.15 mm, finger IV length 14.10 mm, toe IV length 19.04 mm, upper arm length 15.80 mm, lower arm length 14.34 mm, upper leg length 21.94 mm, crus length 16.87 mm, forelimb length 46.03 mm, hind limb length 73.17 mm, when hind limbs adpressed forward to reach between eyes and tympanum.</p><table-wrap id="T4" position="float" orientation="portrait"><label>Table 4.</label><caption><p>Morphological data of holotypes and allotypes of <italic><tp:taxon-name><tp:taxon-name-part taxon-name-part-type="genus" reg="Calotes">Calotes</tp:taxon-name-part><tp:taxon-name-part taxon-name-part-type="species" reg="wangi">wangi</tp:taxon-name-part></tp:taxon-name></italic> sp. nov. Morphometric measurements are in units of mm. For measurement and count methods and abbreviations, see the materials and methods.</p></caption><table id="TID0ERIBK" rules="all"><tbody><tr><th rowspan="1" colspan="1">Subspecies</th><th rowspan="1" colspan="1"><italic><tp:taxon-name><tp:taxon-name-part taxon-name-part-type="genus" reg="Calotes">Calotes</tp:taxon-name-part><tp:taxon-name-part taxon-name-part-type="species" reg="wangi">wangi</tp:taxon-name-part><tp:taxon-name-part taxon-name-part-type="subspecies" reg="wangi">wangi</tp:taxon-name-part></tp:taxon-name></italic> ssp. nov.</th><th rowspan="1" colspan="1"><italic><tp:taxon-name><tp:taxon-name-part taxon-name-part-type="genus" reg="Calotes">C.</tp:taxon-name-part><tp:taxon-name-part taxon-name-part-type="species" reg="wangi">w.</tp:taxon-name-part><tp:taxon-name-part taxon-name-part-type="subspecies" reg="wangi">wangi</tp:taxon-name-part></tp:taxon-name></italic> ssp. nov.</th><th rowspan="1" colspan="1"><italic><tp:taxon-name><tp:taxon-name-part taxon-name-part-type="genus" reg="Calotes">C.</tp:taxon-name-part><tp:taxon-name-part taxon-name-part-type="species" reg="wangi">w.</tp:taxon-name-part><tp:taxon-name-part taxon-name-part-type="subspecies" reg="hainanensis">hainanensis</tp:taxon-name-part></tp:taxon-name></italic> ssp. nov.</th><th rowspan="1" colspan="1"><italic><tp:taxon-name><tp:taxon-name-part taxon-name-part-type="genus" reg="Calotes">C.</tp:taxon-name-part><tp:taxon-name-part taxon-name-part-type="species" reg="wangi">w.</tp:taxon-name-part><tp:taxon-name-part taxon-name-part-type="subspecies" reg="hainanensis">hainanensis</tp:taxon-name-part></tp:taxon-name></italic> ssp. nov.</th></tr><tr><td rowspan="1" colspan="1">Locality</td><td rowspan="1" colspan="1">Mt. Daming, Guangxi, China</td><td rowspan="1" colspan="1">Mt. Daming, Guangxi, China</td><td rowspan="1" colspan="1">Zayun, Hainan, China</td><td rowspan="1" colspan="1">Zayun, Hainan, China</td></tr><tr><td rowspan="1" colspan="1">specimen type</td><td rowspan="1" colspan="1">holotype</td><td rowspan="1" colspan="1">allotype</td><td rowspan="1" colspan="1">holotype</td><td rowspan="1" colspan="1">allotype</td></tr><tr><td rowspan="1" colspan="1">Voucher NO.</td><td rowspan="1" colspan="1">H2022091534</td><td rowspan="1" colspan="1">H2022091533</td><td rowspan="1" colspan="1">CIB095629</td><td rowspan="1" colspan="1">CIB095630</td></tr><tr><td rowspan="1" colspan="1">Sex</td><td rowspan="1" colspan="1">♂</td><td rowspan="1" colspan="1">♀</td><td rowspan="1" colspan="1">♂</td><td rowspan="1" colspan="1">♀</td></tr><tr><td rowspan="1" colspan="1">
                    <abbrev xmlns:xlink="http://www.w3.org/1999/xlink" xlink:title="supralabial scale count" id="ABBRID0EYZAK" xlink:type="simple">Suplab</abbrev>
                  </td><td rowspan="1" colspan="1">10:11</td><td rowspan="1" colspan="1">9:9</td><td rowspan="1" colspan="1">10:10</td><td rowspan="1" colspan="1">10:10</td></tr><tr><td rowspan="1" colspan="1">
                    <abbrev xmlns:xlink="http://www.w3.org/1999/xlink" xlink:title="infralabial scale count" id="ABBRID0EN1AK" xlink:type="simple">Inflab</abbrev>
                  </td><td rowspan="1" colspan="1">10:11</td><td rowspan="1" colspan="1">9:9</td><td rowspan="1" colspan="1">11:11</td><td rowspan="1" colspan="1">11:12</td></tr><tr><td rowspan="1" colspan="1">
                    <abbrev xmlns:xlink="http://www.w3.org/1999/xlink" xlink:title="nasal-supralabials scale rows" id="ABBRID0EC2AK" xlink:type="simple">NSL</abbrev>
                  </td><td rowspan="1" colspan="1">1:1</td><td rowspan="1" colspan="1">1:1</td><td rowspan="1" colspan="1">1:1</td><td rowspan="1" colspan="1">1:1</td></tr><tr><td rowspan="1" colspan="1">
                    <abbrev xmlns:xlink="http://www.w3.org/1999/xlink" xlink:title="suborbital scale rows" id="ABBRID0EX2AK" xlink:type="simple">SoR</abbrev>
                  </td><td rowspan="1" colspan="1">3:3</td><td rowspan="1" colspan="1">4:4</td><td rowspan="1" colspan="1">3:3</td><td rowspan="1" colspan="1">4:4</td></tr><tr><td rowspan="1" colspan="1">
                    <abbrev xmlns:xlink="http://www.w3.org/1999/xlink" xlink:title="gular scale count" id="ABBRID0EM3AK" xlink:type="simple">GU</abbrev>
                  </td><td rowspan="1" colspan="1">30</td><td rowspan="1" colspan="1">27</td><td rowspan="1" colspan="1">21</td><td rowspan="1" colspan="1">24</td></tr><tr><td rowspan="1" colspan="1">
                    <abbrev xmlns:xlink="http://www.w3.org/1999/xlink" xlink:title="ventral scale count" id="ABBRID0EB4AK" xlink:type="simple">VN</abbrev>
                  </td><td rowspan="1" colspan="1">48</td><td rowspan="1" colspan="1">49</td><td rowspan="1" colspan="1">46</td><td rowspan="1" colspan="1">50</td></tr><tr><td rowspan="1" colspan="1">
                    <abbrev xmlns:xlink="http://www.w3.org/1999/xlink" xlink:title="finger IV subdigital lamellae count" id="ABBRID0EW4AK" xlink:type="simple">4FingLm</abbrev>
                  </td><td rowspan="1" colspan="1">20:21</td><td rowspan="1" colspan="1">21:22</td><td rowspan="1" colspan="1">22:22</td><td rowspan="1" colspan="1">20:20</td></tr><tr><td rowspan="1" colspan="1">
                    <abbrev xmlns:xlink="http://www.w3.org/1999/xlink" xlink:title="toe IV subdigital lamellae count" id="ABBRID0EL5AK" xlink:type="simple">4ToeLm</abbrev>
                  </td><td rowspan="1" colspan="1">25:25</td><td rowspan="1" colspan="1">25:26</td><td rowspan="1" colspan="1">27:27</td><td rowspan="1" colspan="1">25:26</td></tr><tr><td rowspan="1" colspan="1">
                    <abbrev xmlns:xlink="http://www.w3.org/1999/xlink" xlink:title="post-tympanic scale count" id="ABBRID0EA6AK" xlink:type="simple">PtY</abbrev>
                  </td><td rowspan="1" colspan="1">3:3</td><td rowspan="1" colspan="1">1:1</td><td rowspan="1" colspan="1">1:1</td><td rowspan="1" colspan="1">1:1</td></tr><tr><td rowspan="1" colspan="1">
                    <abbrev xmlns:xlink="http://www.w3.org/1999/xlink" xlink:title="post-occipital scale count" id="ABBRID0EV6AK" xlink:type="simple">PoS</abbrev>
                  </td><td rowspan="1" colspan="1">3:2</td><td rowspan="1" colspan="1">2:1</td><td rowspan="1" colspan="1">2:2</td><td rowspan="1" colspan="1">2:1</td></tr><tr><td rowspan="1" colspan="1">DorsalS</td><td rowspan="1" colspan="1">42</td><td rowspan="1" colspan="1">44</td><td rowspan="1" colspan="1">38</td><td rowspan="1" colspan="1">43</td></tr><tr><td rowspan="1" colspan="1">MidbodyS</td><td rowspan="1" colspan="1">42</td><td rowspan="1" colspan="1">43</td><td rowspan="1" colspan="1">38</td><td rowspan="1" colspan="1">37</td></tr><tr><td rowspan="1" colspan="1">
                    <abbrev xmlns:xlink="http://www.w3.org/1999/xlink" xlink:title="dorsal eyelid scales" id="ABBRID0EKBBK" xlink:type="simple">Eyelid</abbrev>
                  </td><td rowspan="1" colspan="1">13:13</td><td rowspan="1" colspan="1">12:12</td><td rowspan="1" colspan="1">13:13</td><td rowspan="1" colspan="1">14:14</td></tr><tr><td rowspan="1" colspan="1">
                    <abbrev xmlns:xlink="http://www.w3.org/1999/xlink" xlink:title="state of scales on side of neck and adjacent shoulder area" id="ABBRID0E6BBK" xlink:type="simple">SSneck</abbrev>
                  </td><td rowspan="1" colspan="1">obliquely upward</td><td rowspan="1" colspan="1">obliquely upward</td><td rowspan="1" colspan="1">obliquely upward</td><td rowspan="1" colspan="1">obliquely upward</td></tr><tr><td rowspan="1" colspan="1">
                    <abbrev xmlns:xlink="http://www.w3.org/1999/xlink" xlink:title="state of keels on scales of the neck and adjacent shoulder area" id="ABBRID0EUCBK" xlink:type="simple">Ksneck</abbrev>
                  </td><td rowspan="1" colspan="1">modestly to strongly developed</td><td rowspan="1" colspan="1">modestly to strongly developed</td><td rowspan="1" colspan="1">modestly to strongly developed</td><td rowspan="1" colspan="1">modestly to strongly developed</td></tr><tr><td rowspan="1" colspan="1">
                    <abbrev xmlns:xlink="http://www.w3.org/1999/xlink" xlink:title="nuchal crest state" id="ABBRID0EJDBK" xlink:type="simple">NuchalCrest</abbrev>
                  </td><td rowspan="1" colspan="1">significantly larger</td><td rowspan="1" colspan="1">significantly larger</td><td rowspan="1" colspan="1">significantly larger</td><td rowspan="1" colspan="1">significantly larger</td></tr><tr><td rowspan="1" colspan="1">
                    <abbrev xmlns:xlink="http://www.w3.org/1999/xlink" xlink:title="dorsal crest scales state" id="ABBRID0E5DBK" xlink:type="simple">DorsalCrests</abbrev>
                  </td><td rowspan="1" colspan="1">short, before midbody</td><td rowspan="1" colspan="1">short, before midbody</td><td rowspan="1" colspan="1">short, before midbody</td><td rowspan="1" colspan="1">short, before midbody</td></tr><tr><td rowspan="1" colspan="1">
                    <abbrev xmlns:xlink="http://www.w3.org/1999/xlink" xlink:title="state of supratympanic spines" id="ABBRID0ETEBK" xlink:type="simple">SpinesS</abbrev>
                  </td><td rowspan="1" colspan="1">1/2</td><td rowspan="1" colspan="1">1/3</td><td rowspan="1" colspan="1">1/2</td><td rowspan="1" colspan="1">1/3</td></tr><tr><td rowspan="1" colspan="1">
                    <abbrev xmlns:xlink="http://www.w3.org/1999/xlink" xlink:title="scales between the nasal shield and the orbit" id="ABBRID0EIFBK" xlink:type="simple">NarEyeS</abbrev>
                  </td><td rowspan="1" colspan="1">5</td><td rowspan="1" colspan="1">5</td><td rowspan="1" colspan="1">5</td><td rowspan="1" colspan="1">5</td></tr><tr><td rowspan="1" colspan="1">
                    <abbrev xmlns:xlink="http://www.w3.org/1999/xlink" xlink:title="hind limbs reach the orbit or tympanic membrane when adpressed forward" id="ABBRID0E4FBK" xlink:type="simple">HAF</abbrev>
                  </td><td rowspan="1" colspan="1">between eyes and tympanum</td><td rowspan="1" colspan="1">between eyes and tympanum</td><td rowspan="1" colspan="1">between eyes and tympanum</td><td rowspan="1" colspan="1">between eyes and tympanum</td></tr><tr><td rowspan="1" colspan="1">
                    <abbrev xmlns:xlink="http://www.w3.org/1999/xlink" xlink:title="trunk scales state" id="ABBRID0ESGBK" xlink:type="simple">TrunkSc</abbrev>
                  </td><td rowspan="1" colspan="1">bigger</td><td rowspan="1" colspan="1">bigger</td><td rowspan="1" colspan="1">bigger</td><td rowspan="1" colspan="1">bigger</td></tr><tr><td rowspan="1" colspan="1">
                    <abbrev xmlns:xlink="http://www.w3.org/1999/xlink" xlink:title="parallel rows of compressed scales above tympanum" id="ABBRID0EHHBK" xlink:type="simple">ParallelR</abbrev>
                  </td><td rowspan="1" colspan="1">absence</td><td rowspan="1" colspan="1">absence</td><td rowspan="1" colspan="1">absence</td><td rowspan="1" colspan="1">absence</td></tr><tr><td rowspan="1" colspan="1">
                    <abbrev xmlns:xlink="http://www.w3.org/1999/xlink" xlink:title="postorbital spine" id="ABBRID0E3HBK" xlink:type="simple">PostorbitalS</abbrev>
                  </td><td rowspan="1" colspan="1">absence</td><td rowspan="1" colspan="1">absence</td><td rowspan="1" colspan="1">absence</td><td rowspan="1" colspan="1">absence</td></tr><tr><td rowspan="1" colspan="1">
                    <abbrev xmlns:xlink="http://www.w3.org/1999/xlink" xlink:title="state of the keels on scales of the lateral trunk" id="ABBRID0ERIBK" xlink:type="simple">Kstrunk</abbrev>
                  </td><td rowspan="1" colspan="1">obliquely upward</td><td rowspan="1" colspan="1">obliquely upward</td><td rowspan="1" colspan="1">obliquely upward</td><td rowspan="1" colspan="1">obliquely upward</td></tr><tr><td rowspan="1" colspan="1">
                    <abbrev xmlns:xlink="http://www.w3.org/1999/xlink" xlink:title="crescent-shaped patch of granular scales in front of forelimb insertion" id="ABBRID0EGJBK" xlink:type="simple">GranularS</abbrev>
                  </td><td rowspan="1" colspan="1">absent</td><td rowspan="1" colspan="1">absent</td><td rowspan="1" colspan="1">absent</td><td rowspan="1" colspan="1">absent</td></tr><tr><td rowspan="1" colspan="1">
                    <abbrev xmlns:xlink="http://www.w3.org/1999/xlink" xlink:title="gular pouch" id="ABBRID0E2JBK" xlink:type="simple">GP</abbrev>
                  </td><td rowspan="1" colspan="1">absent</td><td rowspan="1" colspan="1">absent</td><td rowspan="1" colspan="1">absent</td><td rowspan="1" colspan="1">absent</td></tr><tr><td rowspan="1" colspan="1">
                    <abbrev xmlns:xlink="http://www.w3.org/1999/xlink" xlink:title="fold in front of shoulder" id="ABBRID0EQKBK" xlink:type="simple">FS</abbrev>
                  </td><td rowspan="1" colspan="1">absent</td><td rowspan="1" colspan="1">absent</td><td rowspan="1" colspan="1">absent</td><td rowspan="1" colspan="1">absent</td></tr><tr><td rowspan="1" colspan="1">
                    <abbrev xmlns:xlink="http://www.w3.org/1999/xlink" xlink:title="gular fold" id="ABBRID0EFLBK" xlink:type="simple">GF</abbrev>
                  </td><td rowspan="1" colspan="1">absent</td><td rowspan="1" colspan="1">absent</td><td rowspan="1" colspan="1">week present</td><td rowspan="1" colspan="1">absent</td></tr><tr><td rowspan="1" colspan="1">
                    <abbrev xmlns:xlink="http://www.w3.org/1999/xlink" xlink:title="radial stripes below eyes" id="ABBRID0E1LBK" xlink:type="simple">RSBE</abbrev>
                  </td><td rowspan="1" colspan="1">present</td><td rowspan="1" colspan="1">present</td><td rowspan="1" colspan="1">present</td><td rowspan="1" colspan="1">present</td></tr><tr><td rowspan="1" colspan="1">
                    <abbrev xmlns:xlink="http://www.w3.org/1999/xlink" xlink:title="dark bands on trunk" id="ABBRID0EPMBK" xlink:type="simple">TrnkBand</abbrev>
                  </td><td rowspan="1" colspan="1">7</td><td rowspan="1" colspan="1">7</td><td rowspan="1" colspan="1">6</td><td rowspan="1" colspan="1">6</td></tr><tr><td rowspan="1" colspan="1">
                    <abbrev xmlns:xlink="http://www.w3.org/1999/xlink" xlink:title="fore- and hindlimb cross-bands" id="ABBRID0EENBK" xlink:type="simple">LimbBand</abbrev>
                  </td><td rowspan="1" colspan="1">7~8</td><td rowspan="1" colspan="1">7~8</td><td rowspan="1" colspan="1">6~7</td><td rowspan="1" colspan="1">7~8</td></tr><tr><td rowspan="1" colspan="1">
                    <abbrev xmlns:xlink="http://www.w3.org/1999/xlink" xlink:title="tail cross-bands" id="ABBRID0EZNBK" xlink:type="simple">TailBand</abbrev>
                  </td><td rowspan="1" colspan="1">22</td><td rowspan="1" colspan="1">25</td><td rowspan="1" colspan="1">24</td><td rowspan="1" colspan="1">23</td></tr><tr><td rowspan="1" colspan="1">
                    <abbrev xmlns:xlink="http://www.w3.org/1999/xlink" xlink:title="ventral trunk striping" id="ABBRID0EOOBK" xlink:type="simple">TrunkSt</abbrev>
                  </td><td rowspan="1" colspan="1">2</td><td rowspan="1" colspan="1">2</td><td rowspan="1" colspan="1">2</td><td rowspan="1" colspan="1">2</td></tr><tr><td rowspan="1" colspan="1">
                    <abbrev xmlns:xlink="http://www.w3.org/1999/xlink" xlink:title="dorsal bars mid-dorsal state" id="ABBRID0EDPBK" xlink:type="simple">DorsalBar</abbrev>
                  </td><td rowspan="1" colspan="1">absent</td><td rowspan="1" colspan="1">week present</td><td rowspan="1" colspan="1">absent</td><td rowspan="1" colspan="1">week present</td></tr><tr><td rowspan="1" colspan="1">
                    <abbrev xmlns:xlink="http://www.w3.org/1999/xlink" xlink:title="head length" id="ABBRID0EYPBK" xlink:type="simple">HeadL</abbrev>
                  </td><td rowspan="1" colspan="1">24.29</td><td rowspan="1" colspan="1">23.93</td><td rowspan="1" colspan="1">24.47</td><td rowspan="1" colspan="1">23.39</td></tr><tr><td rowspan="1" colspan="1">
                    <abbrev xmlns:xlink="http://www.w3.org/1999/xlink" xlink:title="head height" id="ABBRID0ENQBK" xlink:type="simple">HeadH</abbrev>
                  </td><td rowspan="1" colspan="1">13.18</td><td rowspan="1" colspan="1">13.52</td><td rowspan="1" colspan="1">14.41</td><td rowspan="1" colspan="1">12.42</td></tr><tr><td rowspan="1" colspan="1">
                    <abbrev xmlns:xlink="http://www.w3.org/1999/xlink" xlink:title="head width" id="ABBRID0ECRBK" xlink:type="simple">HeadW</abbrev>
                  </td><td rowspan="1" colspan="1">15.42</td><td rowspan="1" colspan="1">14.78</td><td rowspan="1" colspan="1">16.08</td><td rowspan="1" colspan="1">14.21</td></tr><tr><td rowspan="1" colspan="1">
                    <abbrev xmlns:xlink="http://www.w3.org/1999/xlink" xlink:title="interorbital width" id="ABBRID0EXRBK" xlink:type="simple">Interorb</abbrev>
                  </td><td rowspan="1" colspan="1">9.47</td><td rowspan="1" colspan="1">10.24</td><td rowspan="1" colspan="1">8.51</td><td rowspan="1" colspan="1">12.42</td></tr><tr><td rowspan="1" colspan="1">
                    <abbrev xmlns:xlink="http://www.w3.org/1999/xlink" xlink:title="eye-to-ear length" id="ABBRID0EMSBK" xlink:type="simple">EyeEar</abbrev>
                  </td><td rowspan="1" colspan="1">5.97</td><td rowspan="1" colspan="1">6.17</td><td rowspan="1" colspan="1">6.3</td><td rowspan="1" colspan="1">5.06</td></tr><tr><td rowspan="1" colspan="1">
                    <abbrev xmlns:xlink="http://www.w3.org/1999/xlink" xlink:title="eye diameter" id="ABBRID0EBTBK" xlink:type="simple">EyeDiam</abbrev>
                  </td><td rowspan="1" colspan="1">8.56</td><td rowspan="1" colspan="1">7.88</td><td rowspan="1" colspan="1">7.66</td><td rowspan="1" colspan="1">5.02</td></tr><tr><td rowspan="1" colspan="1">
                    <abbrev xmlns:xlink="http://www.w3.org/1999/xlink" xlink:title="jaw width" id="ABBRID0EWTBK" xlink:type="simple">JawW</abbrev>
                  </td><td rowspan="1" colspan="1">16.14</td><td rowspan="1" colspan="1">16.84</td><td rowspan="1" colspan="1">16.06</td><td rowspan="1" colspan="1">13.47</td></tr><tr><td rowspan="1" colspan="1">
                    <abbrev xmlns:xlink="http://www.w3.org/1999/xlink" xlink:title="naris-to-eye length" id="ABBRID0ELUBK" xlink:type="simple">NarEye</abbrev>
                  </td><td rowspan="1" colspan="1">4.58</td><td rowspan="1" colspan="1">4.96</td><td rowspan="1" colspan="1">4.49</td><td rowspan="1" colspan="1">5.69</td></tr><tr><td rowspan="1" colspan="1">
                    <abbrev xmlns:xlink="http://www.w3.org/1999/xlink" xlink:title="the snout-eye length" id="ABBRID0EAVBK" xlink:type="simple">SnEye</abbrev>
                  </td><td rowspan="1" colspan="1">8.82</td><td rowspan="1" colspan="1">7.91</td><td rowspan="1" colspan="1">7.85</td><td rowspan="1" colspan="1">9</td></tr><tr><td rowspan="1" colspan="1">
                    <abbrev xmlns:xlink="http://www.w3.org/1999/xlink" xlink:title="snout-to-forelimb length" id="ABBRID0EVVBK" xlink:type="simple">SnForeL</abbrev>
                  </td><td rowspan="1" colspan="1">32.65</td><td rowspan="1" colspan="1">30.4</td><td rowspan="1" colspan="1">30.74</td><td rowspan="1" colspan="1">25.99</td></tr><tr><td rowspan="1" colspan="1">
                    <abbrev xmlns:xlink="http://www.w3.org/1999/xlink" xlink:title="snout width" id="ABBRID0EKWBK" xlink:type="simple">SnW</abbrev>
                  </td><td rowspan="1" colspan="1">5.87</td><td rowspan="1" colspan="1">5.76</td><td rowspan="1" colspan="1">5.29</td><td rowspan="1" colspan="1">5.33</td></tr><tr><td rowspan="1" colspan="1">
                    <abbrev xmlns:xlink="http://www.w3.org/1999/xlink" xlink:title="snout-to-vent length" id="ABBRID0E6WBK" xlink:type="simple">SVL</abbrev>
                  </td><td rowspan="1" colspan="1">96.4</td><td rowspan="1" colspan="1">96.5</td><td rowspan="1" colspan="1">88.34</td><td rowspan="1" colspan="1">82</td></tr><tr><td rowspan="1" colspan="1">
                    <abbrev xmlns:xlink="http://www.w3.org/1999/xlink" xlink:title="trunk length" id="ABBRID0EUXBK" xlink:type="simple">TrunkL</abbrev>
                  </td><td rowspan="1" colspan="1">49.82</td><td rowspan="1" colspan="1">47.02</td><td rowspan="1" colspan="1">43.82</td><td rowspan="1" colspan="1">40.81</td></tr><tr><td rowspan="1" colspan="1">
                    <abbrev xmlns:xlink="http://www.w3.org/1999/xlink" xlink:title="tail length" id="ABBRID0EJYBK" xlink:type="simple">Tail</abbrev>
                  </td><td rowspan="1" colspan="1">256.15</td><td rowspan="1" colspan="1">243.5</td><td rowspan="1" colspan="1">283.89</td><td rowspan="1" colspan="1">329</td></tr><tr><td rowspan="1" colspan="1">
                    <abbrev xmlns:xlink="http://www.w3.org/1999/xlink" xlink:title="forelimb length" id="ABBRID0E5YBK" xlink:type="simple">FLL</abbrev>
                  </td><td rowspan="1" colspan="1">46.03</td><td rowspan="1" colspan="1">41.5</td><td rowspan="1" colspan="1">44.82</td><td rowspan="1" colspan="1">38.26</td></tr><tr><td rowspan="1" colspan="1">
                    <abbrev xmlns:xlink="http://www.w3.org/1999/xlink" xlink:title="hind limb length" id="ABBRID0ETZBK" xlink:type="simple">HLL</abbrev>
                  </td><td rowspan="1" colspan="1">73.17</td><td rowspan="1" colspan="1">64.63</td><td rowspan="1" colspan="1">71.77</td><td rowspan="1" colspan="1">57.97</td></tr><tr><td rowspan="1" colspan="1">
                    <abbrev xmlns:xlink="http://www.w3.org/1999/xlink" xlink:title="finger IV length" id="ABBRID0EI1BK" xlink:type="simple">4FingLng</abbrev>
                  </td><td rowspan="1" colspan="1">14.1</td><td rowspan="1" colspan="1">13.68</td><td rowspan="1" colspan="1">13.41</td><td rowspan="1" colspan="1">9.82</td></tr><tr><td rowspan="1" colspan="1">
                    <abbrev xmlns:xlink="http://www.w3.org/1999/xlink" xlink:title="toe IV length" id="ABBRID0E41BK" xlink:type="simple">4ToeLng</abbrev>
                  </td><td rowspan="1" colspan="1">19.04</td><td rowspan="1" colspan="1">17.97</td><td rowspan="1" colspan="1">21.57</td><td rowspan="1" colspan="1">15.36</td></tr><tr><td rowspan="1" colspan="1">
                    <abbrev xmlns:xlink="http://www.w3.org/1999/xlink" xlink:title="upper arm length" id="ABBRID0ES2BK" xlink:type="simple">UparmL</abbrev>
                  </td><td rowspan="1" colspan="1">15.8</td><td rowspan="1" colspan="1">15.35</td><td rowspan="1" colspan="1">16.64</td><td rowspan="1" colspan="1">16.36</td></tr><tr><td rowspan="1" colspan="1">
                    <abbrev xmlns:xlink="http://www.w3.org/1999/xlink" xlink:title="lower arm length" id="ABBRID0EH3BK" xlink:type="simple">LoArmL</abbrev>
                  </td><td rowspan="1" colspan="1">14.34</td><td rowspan="1" colspan="1">15.11</td><td rowspan="1" colspan="1">13.59</td><td rowspan="1" colspan="1">13.6</td></tr><tr><td rowspan="1" colspan="1">
                    <abbrev xmlns:xlink="http://www.w3.org/1999/xlink" xlink:title="upper leg length" id="ABBRID0E33BK" xlink:type="simple">UpLegL</abbrev>
                  </td><td rowspan="1" colspan="1">21.94</td><td rowspan="1" colspan="1">20.76</td><td rowspan="1" colspan="1">23.01</td><td rowspan="1" colspan="1">17.27</td></tr><tr><td rowspan="1" colspan="1">
                    <abbrev xmlns:xlink="http://www.w3.org/1999/xlink" xlink:title="crus length" id="ABBRID0ER4BK" xlink:type="simple">CrusL</abbrev>
                  </td><td rowspan="1" colspan="1">16.87</td><td rowspan="1" colspan="1">18.08</td><td rowspan="1" colspan="1">20.26</td><td rowspan="1" colspan="1">17.38</td></tr></tbody></table></table-wrap><p>Supralabial scale count 10:11, infralabial scale count 10:11, nasal-supralabial scale rows 1:1, suborbital scale rows 3:3, gular scale count 30, ventral scale count 48, finger IV subdigital lamellae count 20:21, toe IV subdigital lamellae count 25:25, post-tympanic scale count 3:3, post-occipital scale count 3:2, vertebral scales 42, mid-body scale rows 42, dorsal eyelid scales 13:13, scales between anterior chin-shield 1, scales between nasal shield and orbit 5:5, state of scales on side of neck and adjacent shoulder area pointing obliquely upward, keels on these scales are weakly to strongly developed, nuchal and dorsal crest scales short, nuchal crest scales significantly larger than dorsal crest scales, dorsal crest shortens progressively before mid-body, gular fold and fold in front of the shoulder are absent, moderate to large scales in front of forelimb insertion, postorbital spine absent, scales on side of trunk point obliquely upward.</p><p>Under stress, the color is khaki (240,230,140) or dark khaki (189,183,107) with pale gray (105,105,105) markings, three black (0,0,0) transverse stripes on top of head, nine blank radial stripes around eyes, throat coloration burly wood (222,184,135) with blank throat stripes, inner-lip coloration is white-smoke (245,245,245), oral cavity coloration is pale flesh (239, 205, 197), tongue coloration is orange (255,165,0), ventral body coloration tan (210,180,140) with dark stripes, presence of dark line on vent midline from throat to pelvis, seven dark khaki bands on dorsum of trunk between axilla and inguen, 7–8 dark khaki fore- and hindlimb cross-bands, striping ventrally on trunk continuous striping, 22 tail cross-bands (the front 9 bands are black and the rear 13 bands are brown [165, 42, 42]).</p></tp:treatment-sec><tp:treatment-sec sec-type="etymology" id="SECID0ED5BK"><title>Etymology.</title><p>The species name <italic>wangi</italic> is named after Prof. Yuezhao Wang, a former director of the Amphibian and Reptile Research Laboratory (<named-content xmlns:xlink="http://www.w3.org/1999/xlink" content-type="dwc:institutional_code" xlink:title="Chengdu Institute of Biology, Chinese Academy of Sciences" xlink:href="http://grbio.org/institution/chengdu-institute-biology" xlink:type="simple">CIB</named-content>, CAS) and Museum of Herpetology (<named-content xmlns:xlink="http://www.w3.org/1999/xlink" content-type="dwc:institutional_code" xlink:title="Chengdu Institute of Biology, Chinese Academy of Sciences" xlink:href="http://grbio.org/institution/chengdu-institute-biology" xlink:type="simple">CIB</named-content>, CAS) for his research on Chinese herpetology and his contributions in leading the Amphibian and Reptile Research Laboratory through many difficulties. We suggest the English common name Wang’s garden lizard and the Chinese name 中国树蜥 (zhōng guó shù xī).</p></tp:treatment-sec><ref-list><ref id="B29"><mixed-citation xmlns:xlink="http://www.w3.org/1999/xlink" xlink:type="simple"><person-group><name name-style="western"><surname>Smith</surname><given-names>MA</given-names></name></person-group> (<year>1935</year>) <source>The Fauna of British India including Ceylon and Burma. <tp:taxon-name><tp:taxon-name-part taxon-name-part-type="class">Reptilia</tp:taxon-name-part></tp:taxon-name> and <tp:taxon-name><tp:taxon-name-part taxon-name-part-type="class">Amphibia</tp:taxon-name-part></tp:taxon-name> (Vol. II) <tp:taxon-name><tp:taxon-name-part taxon-name-part-type="suborder">Sauria</tp:taxon-name-part></tp:taxon-name>.</source><publisher-name>Taylor and Francis</publisher-name>, <publisher-loc>London</publisher-loc>, <size units="page">440 pp</size>.</mixed-citation></ref><ref id="B38"><mixed-citation xmlns:xlink="http://www.w3.org/1999/xlink" xlink:type="simple"><person-group><name name-style="western"><surname>Zhao</surname><given-names>EM</given-names></name><name name-style="western"><surname>Adler</surname><given-names>K</given-names></name></person-group> (<year>1993</year>) Herpetology of China. Society for the Study of Amphibians and Reptiles, Oxford.</mixed-citation></ref><ref id="B7"><mixed-citation xmlns:xlink="http://www.w3.org/1999/xlink" xlink:type="simple"><person-group><name name-style="western"><surname>Deng</surname><given-names>XJ</given-names></name><name name-style="western"><surname>Ye</surname><given-names>YY</given-names></name></person-group> (<year>1996</year>) <article-title>Faunal analysis and survey on lizard in Hunan Province.</article-title><source>Sichuan Journal of Zoology</source><volume>15</volume>(<issue>1</issue>): <fpage>15</fpage>–<lpage>20</lpage>. [In Chinese with English abstract]</mixed-citation></ref><ref id="B8"><mixed-citation xmlns:xlink="http://www.w3.org/1999/xlink" xlink:type="simple"><person-group><name name-style="western"><surname>Deng</surname><given-names>XJ</given-names></name><name name-style="western"><surname>Ye</surname><given-names>YY</given-names></name></person-group> (<year>1997</year>) <article-title>Eight new records of lizards in Hunan.</article-title><source>Chinese Journal of Zoology</source><volume>32</volume>(<issue>6</issue>): <fpage>40</fpage>–<lpage>42</lpage>. [In Chinese with English abstract] <ext-link xlink:href="10.13859/j.cjz.1997.06.014" ext-link-type="doi" xlink:type="simple">https://doi.org/10.13859/j.cjz.1997.06.014</ext-link></mixed-citation></ref><ref id="B40"><mixed-citation xmlns:xlink="http://www.w3.org/1999/xlink" xlink:type="simple"><person-group><name name-style="western"><surname>Zhao</surname><given-names>EM</given-names></name><name name-style="western"><surname>Zhao</surname><given-names>KT</given-names></name><name name-style="western"><surname>Zhou</surname><given-names>KY</given-names></name></person-group> (<year>1999</year>) Fauna Sinica, <tp:taxon-name><tp:taxon-name-part taxon-name-part-type="class">Reptilia</tp:taxon-name-part></tp:taxon-name> (Vol. 2): <tp:taxon-name><tp:taxon-name-part taxon-name-part-type="order">Squamata</tp:taxon-name-part></tp:taxon-name>, <tp:taxon-name><tp:taxon-name-part taxon-name-part-type="suborder">Lacertilia</tp:taxon-name-part></tp:taxon-name>. Science Press, Beijing. [In Chinese]</mixed-citation></ref><ref id="B21"><mixed-citation xmlns:xlink="http://www.w3.org/1999/xlink" xlink:type="simple"><person-group><name name-style="western"><surname>Liu</surname><given-names>HN</given-names></name></person-group> (<year>2000</year>) <article-title>Biodiversity analysis of amphibians and reptiles of Hong Kong Special Administrative Region.</article-title><source>Sichuan Journal of Zoology</source><volume>19</volume>(<issue>3</issue>): <fpage>112</fpage>–<lpage>115</lpage>. [In Chinese with English abstract]</mixed-citation></ref><ref id="B2"><mixed-citation xmlns:xlink="http://www.w3.org/1999/xlink" xlink:type="simple"><person-group><name name-style="western"><surname>Cai</surname><given-names>B</given-names></name><name name-style="western"><surname>Wang</surname><given-names>YZ</given-names></name><name name-style="western"><surname>Chen</surname><given-names>YY</given-names></name><name name-style="western"><surname>Li</surname><given-names>JT</given-names></name></person-group> (<year>2015</year>) <article-title>A revised taxonomy for Chinese reptiles.</article-title><source>Biodiversity Science</source><volume>23</volume>(<issue>3</issue>): <fpage>365</fpage>–<lpage>382</lpage>. [In Chinese with English abstract] <ext-link xlink:href="10.17520/biods.2015037" ext-link-type="doi" xlink:type="simple">https://doi.org/10.17520/biods.2015037</ext-link></mixed-citation></ref><ref id="B9"><mixed-citation xmlns:xlink="http://www.w3.org/1999/xlink" xlink:type="simple"><person-group><name name-style="western"><surname>Ge</surname><given-names>Y</given-names></name><name name-style="western"><surname>Wei</surname><given-names>YF</given-names></name><name name-style="western"><surname>Chek</surname><given-names>SN</given-names></name><name name-style="western"><surname>Gong</surname><given-names>SP</given-names></name></person-group> (<year>2018</year>) <article-title>Diversity and conservation of amphibians and reptiles in Macau, China.</article-title><source>Chinese Journal of Wildlife</source><volume>39</volume>(<issue>3</issue>): <fpage>639</fpage>–<lpage>645</lpage>. [In Chinese with English abstract] <ext-link xlink:href="10.19711/j.cnki.issn2310-1490.2018.03.030" ext-link-type="doi" xlink:type="simple">https://doi.org/10.19711/j.cnki.issn2310-1490.2018.03.030</ext-link></mixed-citation></ref><ref id="B34"><mixed-citation xmlns:xlink="http://www.w3.org/1999/xlink" xlink:type="simple"><person-group><name name-style="western"><surname>Wang</surname><given-names>YZ</given-names></name><name name-style="western"><surname>Cai</surname><given-names>B</given-names></name><name name-style="western"><surname>Li</surname><given-names>JT</given-names></name></person-group> (<year>2021</year>) China’s Red List of Biodiversity: Vertebrates (Vol. III), Reptiles. Science Press, Beijing. [In Chinese]</mixed-citation></ref><ref id="B3"><mixed-citation xmlns:xlink="http://www.w3.org/1999/xlink" xlink:type="simple"><person-group><name name-style="western"><surname>Cai</surname><given-names>B</given-names></name><name name-style="western"><surname>Ji</surname><given-names>X</given-names></name><name name-style="western"><surname>Wang</surname><given-names>YY</given-names></name><name name-style="western"><surname>Rao</surname><given-names>DQ</given-names></name><name name-style="western"><surname>Huang</surname><given-names>S</given-names></name><name name-style="western"><surname>Wang</surname><given-names>YZ</given-names></name><name name-style="western"><surname>Song</surname><given-names>ZB</given-names></name><name name-style="western"><surname>Guo</surname><given-names>XG</given-names></name><name name-style="western"><surname>Jiang</surname><given-names>JP</given-names></name></person-group> (<year>2022a</year>) <article-title>An annotated list of lizards (<tp:taxon-name><tp:taxon-name-part taxon-name-part-type="suborder">Sauria</tp:taxon-name-part></tp:taxon-name>: <tp:taxon-name><tp:taxon-name-part taxon-name-part-type="order">Squamata</tp:taxon-name-part></tp:taxon-name>) recorded from the People’s Republic of China.</article-title><source>Asian Herpetological Research</source><volume>13</volume>(<issue>1</issue>): <fpage>64</fpage>–<lpage>74</lpage>. <ext-link xlink:href="10.16373/j.cnki.ahr.210020" ext-link-type="doi" xlink:type="simple">https://doi.org/10.16373/j.cnki.ahr.210020</ext-link></mixed-citation></ref><ref id="B16"><mixed-citation xmlns:xlink="http://www.w3.org/1999/xlink" xlink:type="simple"><person-group><name name-style="western"><surname>Hu</surname><given-names>ZK</given-names></name><name name-style="western"><surname>Huang</surname><given-names>Y</given-names></name><name name-style="western"><surname>Yao</surname><given-names>ZY</given-names></name><name name-style="western"><surname>Cai</surname><given-names>B</given-names></name></person-group> (<year>2022</year>) <article-title><italic><tp:taxon-name><tp:taxon-name-part taxon-name-part-type="genus">Tropidophorus</tp:taxon-name-part><tp:taxon-name-part taxon-name-part-type="species">sinicus</tp:taxon-name-part></tp:taxon-name></italic> and <italic><tp:taxon-name><tp:taxon-name-part taxon-name-part-type="genus">Calotes</tp:taxon-name-part><tp:taxon-name-part taxon-name-part-type="species">versicolor</tp:taxon-name-part></tp:taxon-name></italic> found in Jiangkou County of Guizhou and Lianjiang County of Fujian respectively.</article-title><source>Chinese Journal of Zoology</source><volume>57</volume>(<issue>1</issue>): <fpage>112</fpage>–<lpage>116</lpage>. [In Chinese with English abstract] <ext-link xlink:href="10.13859/j.cjz.202201011" ext-link-type="doi" xlink:type="simple">https://doi.org/10.13859/j.cjz.202201011</ext-link></mixed-citation></ref></ref-list></tp:taxon-treatment>
