# Supplementary material for: ﻿Taxonomic review of the Calotesversicolor complex (Agamidae, Sauria, Squamata) in China, with description of a new species and subspecies
Source: Zookeys. 2023 Dec 20;1187:63–89. doi: 10.3897/zookeys.1187.110704 (PMC10755893; doi:10.3897/zookeys.1187.110704)
Supplement: XML Treatment for Calotes wangi hainanensis [file zookeys.1187.110704-treatment2.xml]

<!DOCTYPE tp:taxon-treatment
  PUBLIC "-//TaxonX//DTD Taxonomic Treatment Publishing DTD v0 20100105//EN" "tax-treatment-NSO.dtd">
<tp:taxon-treatment xmlns:tp="http://www.plazi.org/taxpub"><tp:treatment-meta><kwd-group><label>Taxon classification</label><kwd>
              <named-content content-type="kingdom">Animalia</named-content>
            </kwd><kwd>
              <named-content content-type="order">Squamata</named-content>
            </kwd><kwd>
              <named-content content-type="family">Agamidae</named-content>
            </kwd></kwd-group><mixed-citation publication-type="journal"><person-group><name><surname>Huang</surname><given-names>Yong</given-names></name><name><surname>Li</surname><given-names>Hongyu</given-names></name><name><surname>Wang</surname><given-names>Yilin</given-names></name><name><surname>Li</surname><given-names>Maojin</given-names></name><name><surname>Hou</surname><given-names>Mian</given-names></name><name><surname>Cai</surname><given-names>Bo</given-names></name></person-group><article-title>﻿Taxonomic review of the <italic><tp:taxon-name><tp:taxon-name-part taxon-name-part-type="genus" reg="Calotes">Calotes</tp:taxon-name-part><tp:taxon-name-part taxon-name-part-type="species" reg="versicolor">versicolor</tp:taxon-name-part></tp:taxon-name></italic> complex (<tp:taxon-name><tp:taxon-name-part taxon-name-part-type="family">Agamidae</tp:taxon-name-part></tp:taxon-name>, <tp:taxon-name><tp:taxon-name-part taxon-name-part-type="suborder">Sauria</tp:taxon-name-part></tp:taxon-name>, <tp:taxon-name><tp:taxon-name-part taxon-name-part-type="order">Squamata</tp:taxon-name-part></tp:taxon-name>) in China, with description of a new species and subspecies</article-title><source>Zookeys</source><day>20</day><month>12</month><year>2023</year><volume>1187</volume><fpage>63</fpage><lpage>89</lpage><pub-id pub-id-type="doi">10.3897/zookeys.1187.110704</pub-id></mixed-citation></tp:treatment-meta><tp:nomenclature><label>﻿</label><tp:taxon-name>
            <object-id xmlns:xlink="http://www.w3.org/1999/xlink" content-type="arpha" xlink:type="simple">6CF7CF9A-EE17-5B6D-B43C-90E42C4B44EE</object-id>
            <tp:taxon-name-part taxon-name-part-type="genus" reg="Calotes">Calotes</tp:taxon-name-part>
            <tp:taxon-name-part taxon-name-part-type="species" reg="wangi">wangi</tp:taxon-name-part>
            <tp:taxon-name-part taxon-name-part-type="subspecies" reg="hainanensis">hainanensis</tp:taxon-name-part>
            <object-id xmlns:xlink="http://www.w3.org/1999/xlink" content-type="zoobank" xlink:type="simple">https://zoobank.org/E7BCDAA5-6A38-4DE4-A44F-62406C7F1F91</object-id>
          </tp:taxon-name><tp:taxon-status xmlns:xlink="http://www.w3.org/1999/xlink" xlink:type="simple">ssp. nov.</tp:taxon-status><xref ref-type="fig" rid="F4">Fig. 4</xref><xref ref-type="table" rid="T4">, Table 4</xref><tp:nomenclature-citation-list><tp:nomenclature-citation><tp:taxon-name>
                <tp:taxon-name-part taxon-name-part-type="genus" reg="Calotes">Calotes</tp:taxon-name-part>
                <tp:taxon-name-part taxon-name-part-type="species" reg="versicolor">versicolor</tp:taxon-name-part>
              </tp:taxon-name><comment><xref ref-type="bibr" rid="B28">Shi et al. 2011</xref> in part; <xref ref-type="bibr" rid="B17">Huang et al. 2013</xref> in part.</comment></tp:nomenclature-citation></tp:nomenclature-citation-list></tp:nomenclature><tp:treatment-sec sec-type="type material" id="SECID0E4ACK"><title>Type material.</title><p><bold><italic>Holotype</italic>.</bold> Adult male, CIB095629 (filed number HCL200908058). Collected from Chonggongbao Village, Zayun Town, Qiongzhong County, Hainan Province, China (<named-content xmlns:xlink="http://www.w3.org/1999/xlink" content-type="dwc:verbatimCoordinates" xlink:type="simple"><named-content content-type="geo-json" specific-use="{&#34;type&#34;:&#34;Point&#34;,&#34;coordinates&#34;:[109.557160,18.988600]}" id="NCID0ELBCK" xlink:type="simple">18.9886°N, 109.55716°E</named-content></named-content>, elevation 439 m) by Yong Huang and Bo Cai in August 2009.</p><p><bold><italic>Allotype</italic>.</bold> Adult female, CIB095630 (filed number HCL200908059), with the same locality and collector information as the holotype.</p></tp:treatment-sec><tp:treatment-sec sec-type="material" id="SECID0EXBCK"><title>Other material examined.</title><p><bold>Hainan Province, China: 1.</bold> Qiongzhong, Wanling Town (2♂, 1♀), Hongmao Town (1♂, 1♀), Zayun Town (1♂), Hongmao Town (3♂, 1♀), Limushan Town (1♀). <bold>2.</bold> Wuzhishan, Hongshan Town (3♂, 2♀), Fanyang Town (5♀). <bold>3.</bold> Dingan, Donghong (1♀). <bold>4.</bold> Ledong, Yongming (1♀). <bold>5.</bold> Tunchang, Dalupo (1♀).</p></tp:treatment-sec><tp:treatment-sec sec-type="description" id="SECID0EHCCK"><title>Description of holotype.</title><p>Adult male, medium-sized body, <abbrev xmlns:xlink="http://www.w3.org/1999/xlink" xlink:title="snout-to-vent length" id="ABBRID0ENCCK" xlink:type="simple">SVL</abbrev> 88.34 mm. Trunk length 43.82 mm, head length 24.47 mm, head depth 14.41 mm, head width 16.08 mm, interorbital width 8.51 mm, snout width 5.29 mm, eye-ear length 6.30 mm, eye diameter 7.66 mm, naris-eye length 4.49 mm, jaw width 16.06 mm, snout-eye length 7.85 mm, snout-forelimb length 30.74 mm, tail length 283.89 mm, toe IV length 21.57 mm, finger IV length 13.41 mm, upper arm length 16.64 mm, lower arm length 13.59 mm, upper leg length 23.01 mm, Crus length 20.26 mm, forelimb length 44.82 mm, hindlimb length 71.77 mm, when hind limbs are adpressed forward to reach between eyes and tympanum.</p><p>Supralabial scale count 10:10, infralabial scale count 11:11, nasal-supralabial scale rows 1:1, suborbital scale rows 3:3, gular scale count 21, ventral scale count 46, finger IV subdigital lamellae count 22:22, toe IV subdigital lamellae count 27:27, post-tympanic scale count 1:1, post-occipital scale count 2:2, vertebral scales 38, mid-body scale rows 38, dorsal eyelid scales 13:13, no scales between anterior chin-shield, scales between nasal shield and orbit 5:5, state of scales on side of neck and adjacent shoulder area pointing obliquely upward, keels on these scales are weakly to strongly developed, nuchal and dorsal crest scales short, nuchal crest scales significantly larger than dorsal crest scales, dorsal crest shortening progressively before mid-body, gular fold and fold in front of the shoulder absent, no patch of granular scales in front of forelimb insertion, pre-axillary area with moderate to large scales, postorbital spine absent, scales on side of trunk pointing obliquely upward.</p><p>In ethanol, color is dark khaki or khaki with black or pale gray (105, 105, 105) markings. Tan and black mixed marking on top of head, nine brown (165, 42, 42) radial stripes around eyes, throat coloration burly wood with blank throat stripes, inner lip, oral cavity and tongue coloration is smoky white, ventral body is tan with dark stripes, presence of blank line on vent midline from throat to pelvis, six dark-khaki bands on dorsum of trunk between axilla and inguen, Seven to eight dark-khaki cross-bands on the fore- and hindlimbs, continuous ventral striping on trunk, and 22 cross-bands on tail (anterior nine bands are black, posterior 13 are brown).</p></tp:treatment-sec><tp:treatment-sec sec-type="etymology" id="SECID0ETCCK"><title>Etymology.</title><p>The specific epithet of <italic>hainanensis</italic> refers to Hainan Island where the new subspecies was discovered. We suggest the English common name Hainan garden lizard and the Chinese name 中国树蜥雷公马亚种 (zhōng guó shù xī léi gōng mǎ yà zhǒng), which comes from a colloquial name for <italic><tp:taxon-name><tp:taxon-name-part taxon-name-part-type="genus" reg="Calotes">Calotes</tp:taxon-name-part><tp:taxon-name-part taxon-name-part-type="species" reg="wangi">wangi</tp:taxon-name-part><tp:taxon-name-part taxon-name-part-type="subspecies" reg="hainanensis">hainanensis</tp:taxon-name-part></tp:taxon-name></italic> in Hainan Province, China, meaning Thor’s mount that can predict the weather.</p></tp:treatment-sec><tp:treatment-sec sec-type="Coloration in life" id="SECID0EKDCK"><title>Coloration in life.</title><p>This species is prone to color changes with different colors during the breeding season and as a result of stress. During the breeding season, adult males are uniformly dark orange (255, 140, 0) to orange on the front half (except for the fingers), with black patches on each side of the neck, darker longitudinal stripes on the chin and darker radial stripes around the eyes. The hind body and toes are uniformly khaki or dark khaki. The dark patches on the sides of the neck are approximately triangular and do not meet, extending from the front of the shoulder to the jaw angles. In the non-breeding season, animals are dark khaki or khaki with black markings.</p><p>The coloration of adult females is a relatively pale, uniform khaki over almost the entire body with dark horizontal stripes on a khaki background, and a pale yellow (255, 255, 224) or yellow (255, 255, 0) continuous or discontinuous longitudinal stripe on each side of the trunk in most individuals. They also have black or dark khaki radial stripes around the eyes and dark longitudinal stripes on the chin. Like the females, juveniles are a uniform khaki color over almost the entire body, with dark horizontal stripes and a pair of pale-yellow dorsolateral stripes. Under stress, the coloration of most individuals quickly changes to dark khaki with pale gray markings.</p></tp:treatment-sec><tp:treatment-sec sec-type="variation" id="SECID0EQDCK"><title>Variations.</title><p>The means for the measurements of morphological characters are DorsalS 39–52 (average 44.7), <abbrev xmlns:xlink="http://www.w3.org/1999/xlink" xlink:title="mid-body scale rows" id="ABBRID0EWDCK" xlink:type="simple">Mid-bodyS</abbrev> 36–46 (average 41.2, 2/167 specimen is 35), <abbrev xmlns:xlink="http://www.w3.org/1999/xlink" xlink:title="dorsal eyelid scales" id="ABBRID0E1DCK" xlink:type="simple">Eyelid</abbrev> 10–14 (average 12.4, 1/167 specimen is 9 or 15), <abbrev xmlns:xlink="http://www.w3.org/1999/xlink" xlink:title="scales between the nasal shield and the orbit" id="ABBRID0E5DCK" xlink:type="simple">NarEyeS</abbrev> 4–5 (average 4.9, 6/167 specimen is 6), <abbrev xmlns:xlink="http://www.w3.org/1999/xlink" xlink:title="toe IV subdigital lamellae count" id="ABBRID0ECECK" xlink:type="simple">4ToeLm</abbrev> 22–27 (average 24.25, 4/167 specimen is 20, 5/167 specimen is 21 and 1/167 specimen is 30), <abbrev xmlns:xlink="http://www.w3.org/1999/xlink" xlink:title="hind limbs reach the orbit or tympanic membrane when adpressed forward" id="ABBRID0EGECK" xlink:type="simple">HAF</abbrev> between the eyes and snout (6/167 specimen tympanum), <abbrev xmlns:xlink="http://www.w3.org/1999/xlink" xlink:title="fold in front of shoulder" id="ABBRID0EKECK" xlink:type="simple">FS</abbrev> absent (5/167 specimen present), <abbrev xmlns:xlink="http://www.w3.org/1999/xlink" xlink:title="snout-to-vent length" id="ABBRID0EOECK" xlink:type="simple">SVL</abbrev> 66.14–109.1 mm (average 84.9 mm, 6/187 specimens longer than 100 mm). <abbrev xmlns:xlink="http://www.w3.org/1999/xlink" xlink:title="hind limbs reach the orbit or tympanic membrane when adpressed forward" id="ABBRID0ESECK" xlink:type="simple">HAF</abbrev> between the eyes and tympanum (6/167 reaching tympanum, 21/167 reaching eye); <abbrev xmlns:xlink="http://www.w3.org/1999/xlink" xlink:title="fold in front of shoulder" id="ABBRID0EWECK" xlink:type="simple">FS</abbrev> absent (5/167 present). The ranges for each of these characters are given in Table <xref ref-type="table" rid="T5">5</xref>.</p><table-wrap id="T5" position="float" orientation="portrait"><label>Table 5.</label><caption><p>Comparison of morphological characters between <italic><tp:taxon-name><tp:taxon-name-part taxon-name-part-type="genus" reg="Calotes">Calotes</tp:taxon-name-part><tp:taxon-name-part taxon-name-part-type="species" reg="wangi">wangi</tp:taxon-name-part></tp:taxon-name></italic> sp. nov. and other species in the <italic><tp:taxon-name><tp:taxon-name-part taxon-name-part-type="genus" reg="Calotes">C.</tp:taxon-name-part><tp:taxon-name-part taxon-name-part-type="species" reg="versicolor">versicolor</tp:taxon-name-part></tp:taxon-name></italic> complex. Morphometric measurements are in mm. For measurements, count methods, and abbreviations, see the Materials and methods.</p></caption><table id="TID0E2VCK" rules="all"><tbody><tr><th rowspan="1" colspan="1">Characters</th><th rowspan="1" colspan="1">
                    <italic>
                      <tp:taxon-name><tp:taxon-name-part taxon-name-part-type="genus" reg="Calotes">Calotes</tp:taxon-name-part><tp:taxon-name-part taxon-name-part-type="species" reg="versicolor">versicolor</tp:taxon-name-part></tp:taxon-name>
                    </italic>
                  </th><th rowspan="1" colspan="1">
                    <italic>
                      <tp:taxon-name><tp:taxon-name-part taxon-name-part-type="genus" reg="Calotes">C.</tp:taxon-name-part><tp:taxon-name-part taxon-name-part-type="species" reg="vultuosus">vultuosus</tp:taxon-name-part></tp:taxon-name>
                    </italic>
                  </th><th rowspan="1" colspan="1">
                    <italic>
                      <tp:taxon-name><tp:taxon-name-part taxon-name-part-type="genus" reg="Calotes">C.</tp:taxon-name-part><tp:taxon-name-part taxon-name-part-type="species" reg="farooqi">farooqi</tp:taxon-name-part></tp:taxon-name>
                    </italic>
                  </th><th rowspan="1" colspan="1">
                    <italic>
                      <tp:taxon-name><tp:taxon-name-part taxon-name-part-type="genus" reg="Calotes">C.</tp:taxon-name-part><tp:taxon-name-part taxon-name-part-type="species" reg="htunwini">htunwini</tp:taxon-name-part></tp:taxon-name>
                    </italic>
                  </th><th rowspan="1" colspan="1">
                    <italic>
                      <tp:taxon-name><tp:taxon-name-part taxon-name-part-type="genus" reg="Calotes">C.</tp:taxon-name-part><tp:taxon-name-part taxon-name-part-type="species" reg="irawadi">irawadi</tp:taxon-name-part></tp:taxon-name>
                    </italic>
                  </th><th rowspan="1" colspan="1"><italic><tp:taxon-name><tp:taxon-name-part taxon-name-part-type="genus" reg="Calotes">C.</tp:taxon-name-part><tp:taxon-name-part taxon-name-part-type="species" reg="wangi">wangi</tp:taxon-name-part></tp:taxon-name></italic> sp. nov.</th></tr><tr><td rowspan="1" colspan="1">References</td><td rowspan="1" colspan="1">
                    <xref ref-type="bibr" rid="B12">Gowande et al. 2021</xref>
                  </td><td rowspan="1" colspan="1">
                    <xref ref-type="bibr" rid="B12">Gowande et al. 2021</xref>
                  </td><td rowspan="1" colspan="1">
                    <xref ref-type="bibr" rid="B12">Gowande et al. 2021</xref>
                  </td><td rowspan="1" colspan="1">
                    <xref ref-type="bibr" rid="B41">Zug et al. 2006</xref>
                  </td><td rowspan="1" colspan="1"><xref ref-type="bibr" rid="B41">Zug et al. 2006</xref>, <xref ref-type="bibr" rid="B22">Liu et al. 2021</xref>, this study</td><td rowspan="1" colspan="1">this study</td></tr><tr><td rowspan="1" colspan="1">Sample Size A</td><td rowspan="1" colspan="1">30</td><td rowspan="1" colspan="1">20</td><td rowspan="1" colspan="1">3</td><td rowspan="1" colspan="1">49</td><td rowspan="1" colspan="1">16</td><td rowspan="1" colspan="1">187</td></tr><tr><td rowspan="1" colspan="1">
                    <abbrev xmlns:xlink="http://www.w3.org/1999/xlink" xlink:title="head width" id="ABBRID0ENLCK" xlink:type="simple">HeadW</abbrev>
                  </td><td rowspan="1" colspan="1">0.15~0.28</td><td rowspan="1" colspan="1">0.16~0.26</td><td rowspan="1" colspan="1">0.19~0.21</td><td rowspan="1" colspan="1">/</td><td rowspan="1" colspan="1">0.13~0.21(0.18)</td><td rowspan="1" colspan="1">0.14~0.21(0.17)</td></tr><tr><td rowspan="1" colspan="1">
                    <abbrev xmlns:xlink="http://www.w3.org/1999/xlink" xlink:title="interorbital width" id="ABBRID0EIMCK" xlink:type="simple">Interorb</abbrev>
                  </td><td rowspan="1" colspan="1">0.10~0.14</td><td rowspan="1" colspan="1">0.09~0.13</td><td rowspan="1" colspan="1">0.12~0.15</td><td rowspan="1" colspan="1">/</td><td rowspan="1" colspan="1">0.11~0.16(0.14)</td><td rowspan="1" colspan="1">0.06~0.17(0.10)</td></tr><tr><td rowspan="1" colspan="1">
                    <abbrev xmlns:xlink="http://www.w3.org/1999/xlink" xlink:title="jaw width" id="ABBRID0EDNCK" xlink:type="simple">JawW</abbrev>
                  </td><td rowspan="1" colspan="1">0.15~0.21</td><td rowspan="1" colspan="1">0.17~0.21</td><td rowspan="1" colspan="1">0.17~0.20</td><td rowspan="1" colspan="1">/</td><td rowspan="1" colspan="1">0.14~0.19(0.16)</td><td rowspan="1" colspan="1">0.14~0.2(0.17)</td></tr><tr><td rowspan="1" colspan="1">
                    <abbrev xmlns:xlink="http://www.w3.org/1999/xlink" xlink:title="head height" id="ABBRID0E5NCK" xlink:type="simple">HeadH</abbrev>
                  </td><td rowspan="1" colspan="1">0.14~0.21</td><td rowspan="1" colspan="1">0.16~0.21</td><td rowspan="1" colspan="1">0.14~0.16</td><td rowspan="1" colspan="1">/</td><td rowspan="1" colspan="1">0.13~0.17(0.16)</td><td rowspan="1" colspan="1">0.11~0.18(0.15)</td></tr><tr><td rowspan="1" colspan="1">
                    <abbrev xmlns:xlink="http://www.w3.org/1999/xlink" xlink:title="snout width" id="ABBRID0EZOCK" xlink:type="simple">SnW</abbrev>
                  </td><td rowspan="1" colspan="1">0.05~0.07</td><td rowspan="1" colspan="1">0.05~0.08</td><td rowspan="1" colspan="1">0.06</td><td rowspan="1" colspan="1">/</td><td rowspan="1" colspan="1">0.06~0.08(0.06)</td><td rowspan="1" colspan="1">0.05~0.08(0.06)</td></tr><tr><td rowspan="1" colspan="1">
                    <abbrev xmlns:xlink="http://www.w3.org/1999/xlink" xlink:title="the snout-eye length" id="ABBRID0EUPCK" xlink:type="simple">SnEye</abbrev>
                  </td><td rowspan="1" colspan="1">0.08~0.11</td><td rowspan="1" colspan="1">0.08~0.11</td><td rowspan="1" colspan="1">0.09~0.11</td><td rowspan="1" colspan="1">/</td><td rowspan="1" colspan="1">0.1~0.12(0.11)</td><td rowspan="1" colspan="1">0.07~0.14(0.10)</td></tr><tr><td rowspan="1" colspan="1">
                    <abbrev xmlns:xlink="http://www.w3.org/1999/xlink" xlink:title="naris-to-eye length" id="ABBRID0EPQCK" xlink:type="simple">NarEye</abbrev>
                  </td><td rowspan="1" colspan="1">0.04~0.07</td><td rowspan="1" colspan="1">0.04~0.06</td><td rowspan="1" colspan="1">0.04~0.05</td><td rowspan="1" colspan="1">/</td><td rowspan="1" colspan="1">0.05~0.07(0.06)</td><td rowspan="1" colspan="1">0.04~0.1(0.06)</td></tr><tr><td rowspan="1" colspan="1">
                    <abbrev xmlns:xlink="http://www.w3.org/1999/xlink" xlink:title="eye-to-ear length" id="ABBRID0EKRCK" xlink:type="simple">EyeEar</abbrev>
                  </td><td rowspan="1" colspan="1">0.06~0.09</td><td rowspan="1" colspan="1">0.06~0.09</td><td rowspan="1" colspan="1">0.07</td><td rowspan="1" colspan="1">/</td><td rowspan="1" colspan="1">0.06~0.08(0.07)</td><td rowspan="1" colspan="1">0.05~0.1(0.07)</td></tr><tr><td rowspan="1" colspan="1">
                    <abbrev xmlns:xlink="http://www.w3.org/1999/xlink" xlink:title="snout-to-forelimb length" id="ABBRID0EFSCK" xlink:type="simple">SnForeL</abbrev>
                  </td><td rowspan="1" colspan="1">0.34~0.41</td><td rowspan="1" colspan="1">0.34~0.45</td><td rowspan="1" colspan="1">0.31~0.35</td><td rowspan="1" colspan="1">/</td><td rowspan="1" colspan="1">0.31~0.39(0.35)</td><td rowspan="1" colspan="1">0.25~0.45(0.34)</td></tr><tr><td rowspan="1" colspan="1">ForeLimbL</td><td rowspan="1" colspan="1">0.48~0.59</td><td rowspan="1" colspan="1">0.47~0.59</td><td rowspan="1" colspan="1">/</td><td rowspan="1" colspan="1">/</td><td rowspan="1" colspan="1">0.38~0.7(0.47)</td><td rowspan="1" colspan="1">0.41~0.58(0.49)</td></tr><tr><td rowspan="1" colspan="1">
                    <abbrev xmlns:xlink="http://www.w3.org/1999/xlink" xlink:title="upper arm length" id="ABBRID0EWTCK" xlink:type="simple">UparmL</abbrev>
                  </td><td rowspan="1" colspan="1">0.14~0.23</td><td rowspan="1" colspan="1">0.14~0.23</td><td rowspan="1" colspan="1">0.13~0.18</td><td rowspan="1" colspan="1">/</td><td rowspan="1" colspan="1">0.15~0.21(0.19)</td><td rowspan="1" colspan="1">0.13~0.24(0.17)</td></tr><tr><td rowspan="1" colspan="1">
                    <abbrev xmlns:xlink="http://www.w3.org/1999/xlink" xlink:title="lower arm length" id="ABBRID0ERUCK" xlink:type="simple">LoArmL</abbrev>
                  </td><td rowspan="1" colspan="1">0.16~0.20</td><td rowspan="1" colspan="1">0.16~0.23</td><td rowspan="1" colspan="1">0.16~0.17</td><td rowspan="1" colspan="1">/</td><td rowspan="1" colspan="1">0.14~0.18(0.16)</td><td rowspan="1" colspan="1">0.13~0.19(0.16)</td></tr><tr><td rowspan="1" colspan="1">HindLimbL</td><td rowspan="1" colspan="1">0.69~0.91</td><td rowspan="1" colspan="1">0.68~0.85</td><td rowspan="1" colspan="1">/</td><td rowspan="1" colspan="1">/</td><td rowspan="1" colspan="1">0.63~0.8(0.70)</td><td rowspan="1" colspan="1">0.64~0.89(0.76)</td></tr><tr><td rowspan="1" colspan="1">ForeLimbL/HindLimbL</td><td rowspan="1" colspan="1">0.61~0.73</td><td rowspan="1" colspan="1">0.65~0.81</td><td rowspan="1" colspan="1">/</td><td rowspan="1" colspan="1">/</td><td rowspan="1" colspan="1">0.58~0.98(0.67)</td><td rowspan="1" colspan="1">0.58~0.83(0.65)</td></tr><tr><td rowspan="1" colspan="1">
                    <abbrev xmlns:xlink="http://www.w3.org/1999/xlink" xlink:title="upper leg length" id="ABBRID0EYWCK" xlink:type="simple">UpLegL</abbrev>
                  </td><td rowspan="1" colspan="1">0.17~0.25</td><td rowspan="1" colspan="1">0.18~0.29</td><td rowspan="1" colspan="1">0.21~0.22</td><td rowspan="1" colspan="1">/</td><td rowspan="1" colspan="1">0.21~0.27(0.24)</td><td rowspan="1" colspan="1">0.11~0.32(0.23)</td></tr><tr><td rowspan="1" colspan="1">
                    <abbrev xmlns:xlink="http://www.w3.org/1999/xlink" xlink:title="crus length" id="ABBRID0ETXCK" xlink:type="simple">CrusL</abbrev>
                  </td><td rowspan="1" colspan="1">0.19~0.28</td><td rowspan="1" colspan="1">0.19~0.25</td><td rowspan="1" colspan="1">0.22</td><td rowspan="1" colspan="1">/</td><td rowspan="1" colspan="1">0.21~0.25(0.22)</td><td rowspan="1" colspan="1">0.09~0.3(0.21)</td></tr><tr><td rowspan="1" colspan="1">
                    <abbrev xmlns:xlink="http://www.w3.org/1999/xlink" xlink:title="toe IV length" id="ABBRID0EOYCK" xlink:type="simple">4ToeLng</abbrev>
                  </td><td rowspan="1" colspan="1">0.15~0.26</td><td rowspan="1" colspan="1">0.15~0.23</td><td rowspan="1" colspan="1">0.13~0.20</td><td rowspan="1" colspan="1">/</td><td rowspan="1" colspan="1">0.17~0.21(0.19)</td><td rowspan="1" colspan="1">0.08~0.3(0.21)</td></tr><tr><td rowspan="1" colspan="1">
                    <abbrev xmlns:xlink="http://www.w3.org/1999/xlink" xlink:title="finger IV length" id="ABBRID0EJZCK" xlink:type="simple">4FingLng</abbrev>
                  </td><td rowspan="1" colspan="1">0.10~0.18</td><td rowspan="1" colspan="1">0.10~0.15</td><td rowspan="1" colspan="1">0.12~0.13</td><td rowspan="1" colspan="1">/</td><td rowspan="1" colspan="1">0.09~0.15(0.12)</td><td rowspan="1" colspan="1">0.11~0.21(0.14)</td></tr><tr><td rowspan="1" colspan="1">
                    <abbrev xmlns:xlink="http://www.w3.org/1999/xlink" xlink:title="trunk length" id="ABBRID0EE1CK" xlink:type="simple">TrunkL</abbrev>
                  </td><td rowspan="1" colspan="1">0.38~0.50</td><td rowspan="1" colspan="1">0.37~0.50</td><td rowspan="1" colspan="1">0.48~0.52</td><td rowspan="1" colspan="1">/</td><td rowspan="1" colspan="1">0.45~0.61(0.51)</td><td rowspan="1" colspan="1">30.44~51.95(44.24)</td></tr><tr><td rowspan="1" colspan="1">Sample Size B</td><td rowspan="1" colspan="1">30</td><td rowspan="1" colspan="1">20</td><td rowspan="1" colspan="1">3</td><td rowspan="1" colspan="1">49</td><td rowspan="1" colspan="1">76</td><td rowspan="1" colspan="1">167</td></tr><tr><td rowspan="1" colspan="1"><abbrev xmlns:xlink="http://www.w3.org/1999/xlink" xlink:title="snout-to-vent length" id="ABBRID0EV2CK" xlink:type="simple">SVL</abbrev> (adult means)</td><td rowspan="1" colspan="1">&gt;90 mm</td><td rowspan="1" colspan="1">&gt;90 mm</td><td rowspan="1" colspan="1">&gt;90 mm</td><td rowspan="1" colspan="1">&lt;90 mm</td><td rowspan="1" colspan="1">&lt;90 mm</td><td rowspan="1" colspan="1">&lt;90 mm</td></tr><tr><td rowspan="1" colspan="1">TailL (adult means)</td><td rowspan="1" colspan="1">268.2</td><td rowspan="1" colspan="1">/</td><td rowspan="1" colspan="1">/</td><td rowspan="1" colspan="1">150.8</td><td rowspan="1" colspan="1">240.5</td><td rowspan="1" colspan="1">242.4</td></tr><tr><td rowspan="1" colspan="1">CanthR</td><td rowspan="1" colspan="1">6~9</td><td rowspan="1" colspan="1">7~8</td><td rowspan="1" colspan="1">8</td><td rowspan="1" colspan="1">8</td><td rowspan="1" colspan="1">5~7(6.11)</td><td rowspan="1" colspan="1">4~5(4.91)</td></tr><tr><td rowspan="1" colspan="1">VertS</td><td rowspan="1" colspan="1">31~51</td><td rowspan="1" colspan="1">35~62</td><td rowspan="1" colspan="1">40~44</td><td rowspan="1" colspan="1">38~57 (47.3)</td><td rowspan="1" colspan="1">36~59 (48.2)</td><td rowspan="1" colspan="1">39~52(44.7)</td></tr><tr><td rowspan="1" colspan="1">Midbody</td><td rowspan="1" colspan="1">36~46</td><td rowspan="1" colspan="1">37~45</td><td rowspan="1" colspan="1">41~44</td><td rowspan="1" colspan="1">39~53 (47.1)</td><td rowspan="1" colspan="1">38~51(44.9)</td><td rowspan="1" colspan="1">36~46(41.2)</td></tr><tr><td rowspan="1" colspan="1">
                    <abbrev xmlns:xlink="http://www.w3.org/1999/xlink" xlink:title="toe IV subdigital lamellae count" id="ABBRID0EI6CK" xlink:type="simple">4ToeLm</abbrev>
                  </td><td rowspan="1" colspan="1">21~30</td><td rowspan="1" colspan="1">23~28</td><td rowspan="1" colspan="1">24~25</td><td rowspan="1" colspan="1">18~26 (22.7)</td><td rowspan="1" colspan="1">22~29(24.6)</td><td rowspan="1" colspan="1">19~27(24.2)</td></tr><tr><td rowspan="1" colspan="1">
                    <abbrev xmlns:xlink="http://www.w3.org/1999/xlink" xlink:title="dorsal eyelid scales" id="ABBRID0EDADK" xlink:type="simple">Eyelid</abbrev>
                  </td><td rowspan="1" colspan="1">10~15(12)</td><td rowspan="1" colspan="1">11~14 (12)</td><td rowspan="1" colspan="1">9~11 (10)</td><td rowspan="1" colspan="1">12~13(11.2)</td><td rowspan="1" colspan="1">12~13(12.8)</td><td rowspan="1" colspan="1">10~14(12.4)</td></tr><tr><td rowspan="1" colspan="1">SSstrunk</td><td rowspan="1" colspan="1">obliquely upward</td><td rowspan="1" colspan="1">obliquely upward</td><td rowspan="1" colspan="1">obliquely upward</td><td rowspan="1" colspan="1">obliquely upward</td><td rowspan="1" colspan="1">obliquely upward</td><td rowspan="1" colspan="1">obliquely upward</td></tr><tr><td rowspan="1" colspan="1">SSforelimb</td><td rowspan="1" colspan="1">no patch of granular scales</td><td rowspan="1" colspan="1">no patch of granular scales</td><td rowspan="1" colspan="1">no patch of granular scales</td><td rowspan="1" colspan="1">no patch of granular scales</td><td rowspan="1" colspan="1">no patch of granular scales</td><td rowspan="1" colspan="1">no patch of granular scales</td></tr><tr><td rowspan="1" colspan="1">
                    <abbrev xmlns:xlink="http://www.w3.org/1999/xlink" xlink:title="state of scales on side of neck and adjacent shoulder area" id="ABBRID0EKCDK" xlink:type="simple">SSneck</abbrev>
                  </td><td rowspan="1" colspan="1">obliquely upward</td><td rowspan="1" colspan="1">obliquely upward</td><td rowspan="1" colspan="1">obliquely upward</td><td rowspan="1" colspan="1">horizontal</td><td rowspan="1" colspan="1">obliquely upward</td><td rowspan="1" colspan="1">obliquely upward</td></tr><tr><td rowspan="1" colspan="1">Keels</td><td rowspan="1" colspan="1">weakly to strongly developed</td><td rowspan="1" colspan="1">weakly to strongly developed</td><td rowspan="1" colspan="1">weakly to strongly developed</td><td rowspan="1" colspan="1">modestly to strongly developed</td><td rowspan="1" colspan="1">weakly to strongly developed</td><td rowspan="1" colspan="1">weakly to strongly developed</td></tr><tr><td rowspan="1" colspan="1">
                    <abbrev xmlns:xlink="http://www.w3.org/1999/xlink" xlink:title="paired nuchal spots" id="ABBRID0E2DDK" xlink:type="simple">NucSpot</abbrev>
                  </td><td rowspan="1" colspan="1">approximately bean-shaped, not extending to the lower jaw</td><td rowspan="1" colspan="1">extending from the front of the shoulder to the ½ jaw</td><td rowspan="1" colspan="1">extending from the front of the shoulder to the ¾ jaw</td><td rowspan="1" colspan="1">frequently in females, not extended to the jaw</td><td rowspan="1" colspan="1">frequently in females, few extended to the jaw</td><td rowspan="1" colspan="1">approximately triangular, extending from the front of the shoulder to the jaw angles</td></tr><tr><td rowspan="1" colspan="1">
                    <abbrev xmlns:xlink="http://www.w3.org/1999/xlink" xlink:title="coloration of the tongue" id="ABBRID0EWEDK" xlink:type="simple">CTG</abbrev>
                  </td><td rowspan="1" colspan="1">pale flesh color</td><td rowspan="1" colspan="1">/</td><td rowspan="1" colspan="1">/</td><td rowspan="1" colspan="1">/</td><td rowspan="1" colspan="1">/</td><td rowspan="1" colspan="1">orange</td></tr><tr><td rowspan="1" colspan="1">
                    <abbrev xmlns:xlink="http://www.w3.org/1999/xlink" xlink:title="dorsal crest scales state" id="ABBRID0ERFDK" xlink:type="simple">DorsalCrests</abbrev>
                  </td><td rowspan="1" colspan="1">long, shortens progressively to the base of the tail</td><td rowspan="1" colspan="1">short, shortens progressively to the mid-body;</td><td rowspan="1" colspan="1">short, shortens progressively to the mid-body</td><td rowspan="1" colspan="1">short, shortens progressively to the mid-body</td><td rowspan="1" colspan="1">short, shortens progressively after the mid-body</td><td rowspan="1" colspan="1">short, shortens progressively before the mid-body</td></tr><tr><td rowspan="1" colspan="1">
                    <abbrev xmlns:xlink="http://www.w3.org/1999/xlink" xlink:title="state of nuchal crest scales" id="ABBRID0EMGDK" xlink:type="simple">NuchalCrests</abbrev>
                  </td><td rowspan="1" colspan="1">long, distinct larger</td><td rowspan="1" colspan="1">short, distinct larger</td><td rowspan="1" colspan="1">short, distinct larger</td><td rowspan="1" colspan="1">short, slightly larger</td><td rowspan="1" colspan="1">short, distinct larger</td><td rowspan="1" colspan="1">short, distinct larger</td></tr><tr><td rowspan="1" colspan="1">
                    <abbrev xmlns:xlink="http://www.w3.org/1999/xlink" xlink:title="state of supratympanic spines" id="ABBRID0EHHDK" xlink:type="simple">SpinesS</abbrev>
                  </td><td rowspan="1" colspan="1">long, &gt; 2/3 tympanum diameter</td><td rowspan="1" colspan="1">short, &lt; 1/2 tympanum diameter</td><td rowspan="1" colspan="1">short, &lt; 1/2 tympanum diameter</td><td rowspan="1" colspan="1">short, &lt; 1/2 tympanum diameter</td><td rowspan="1" colspan="1">short, &lt; 1/3 tympanum diameter</td><td rowspan="1" colspan="1">short, &lt; 1/2 tympanum diameter</td></tr><tr><td rowspan="1" colspan="1">
                    <abbrev xmlns:xlink="http://www.w3.org/1999/xlink" xlink:title="scales between the nasal shield and the orbit" id="ABBRID0ECIDK" xlink:type="simple">NarEyeS</abbrev>
                  </td><td rowspan="1" colspan="1">&gt; 6</td><td rowspan="1" colspan="1">&gt; 6</td><td rowspan="1" colspan="1">&lt; 6</td><td rowspan="1" colspan="1">/</td><td rowspan="1" colspan="1">5~7(6)</td><td rowspan="1" colspan="1">4~5(4.9)</td></tr><tr><td rowspan="1" colspan="1">
                    <abbrev xmlns:xlink="http://www.w3.org/1999/xlink" xlink:title="hind limbs reach the orbit or tympanic membrane when adpressed forward" id="ABBRID0E4IDK" xlink:type="simple">HAF</abbrev>
                  </td><td rowspan="1" colspan="1">/</td><td rowspan="1" colspan="1">/</td><td rowspan="1" colspan="1">/</td><td rowspan="1" colspan="1">/</td><td rowspan="1" colspan="1">reaching tympanum</td><td rowspan="1" colspan="1">crossing tympanum</td></tr><tr><td rowspan="1" colspan="1">
                    <abbrev xmlns:xlink="http://www.w3.org/1999/xlink" xlink:title="fold in front of shoulder" id="ABBRID0EYJDK" xlink:type="simple">FS</abbrev>
                  </td><td rowspan="1" colspan="1">absence</td><td rowspan="1" colspan="1">absence</td><td rowspan="1" colspan="1">absence</td><td rowspan="1" colspan="1">absence</td><td rowspan="1" colspan="1">absence</td><td rowspan="1" colspan="1">absence</td></tr></tbody></table></table-wrap><p><italic><tp:taxon-name><tp:taxon-name-part taxon-name-part-type="genus" reg="Calotes">Calotes</tp:taxon-name-part><tp:taxon-name-part taxon-name-part-type="species" reg="wangi">wangi</tp:taxon-name-part><tp:taxon-name-part taxon-name-part-type="subspecies" reg="wangi">wangi</tp:taxon-name-part></tp:taxon-name></italic> ssp. nov. can be separated from <italic><tp:taxon-name><tp:taxon-name-part taxon-name-part-type="genus" reg="Calotes">C.</tp:taxon-name-part><tp:taxon-name-part taxon-name-part-type="species" reg="wangi">w.</tp:taxon-name-part><tp:taxon-name-part taxon-name-part-type="subspecies" reg="hainanensis">hainanensis</tp:taxon-name-part></tp:taxon-name></italic> ssp. nov. by the following characters: <bold>1.</bold><abbrev xmlns:xlink="http://www.w3.org/1999/xlink" xlink:title="dorsal eyelid scales" id="ABBRID0EQLDK" xlink:type="simple">Eyelid</abbrev> 10–13 (average 12.4, few 9 and 15) vs 13–14 (average 13, few 12. <bold>2.</bold><abbrev xmlns:xlink="http://www.w3.org/1999/xlink" xlink:title="tail length" id="ABBRID0EWLDK" xlink:type="simple">Tail</abbrev>/<abbrev xmlns:xlink="http://www.w3.org/1999/xlink" xlink:title="snout-to-vent length" id="ABBRID0E1LDK" xlink:type="simple">SVL</abbrev> 1.59–3.36 (average 2.83) vs 1.77–4.01 (average 3.15). <bold>3.</bold> Male, <abbrev xmlns:xlink="http://www.w3.org/1999/xlink" xlink:title="upper leg length" id="ABBRID0EAMDK" xlink:type="simple">UpLegL</abbrev>/<abbrev xmlns:xlink="http://www.w3.org/1999/xlink" xlink:title="snout-to-vent length" id="ABBRID0EEMDK" xlink:type="simple">SVL</abbrev> 0.11–0.26 (average 0.23) vs 0.23–0.32 (average 0.25). <bold>4.</bold> Male, <abbrev xmlns:xlink="http://www.w3.org/1999/xlink" xlink:title="crus length" id="ABBRID0EKMDK" xlink:type="simple">CrusL</abbrev>/<abbrev xmlns:xlink="http://www.w3.org/1999/xlink" xlink:title="snout-to-vent length" id="ABBRID0EOMDK" xlink:type="simple">SVL</abbrev> 0.09–0.24 (average 0.21) vs 0.21–0.3 (average 0.24).</p></tp:treatment-sec><tp:treatment-sec sec-type="diagnosis" id="SECID0ESMDK"><title>Diagnosis.</title><p><italic><tp:taxon-name><tp:taxon-name-part taxon-name-part-type="genus" reg="Calotes">Calotes</tp:taxon-name-part><tp:taxon-name-part taxon-name-part-type="species" reg="wangi">wangi</tp:taxon-name-part></tp:taxon-name></italic> sp. nov. can be separated from all other species of <italic><tp:taxon-name><tp:taxon-name-part taxon-name-part-type="genus" reg="Calotes">Calotes</tp:taxon-name-part></tp:taxon-name></italic> by having the following characters: <bold>1.</bold> Medium-sized adult male, <abbrev xmlns:xlink="http://www.w3.org/1999/xlink" xlink:title="snout-to-vent length" id="ABBRID0EMNDK" xlink:type="simple">SVL</abbrev> &lt; 90 mm (66.86–109.1 mm, average 85.64 mm). <bold>2.</bold> Smaller <abbrev xmlns:xlink="http://www.w3.org/1999/xlink" xlink:title="head width" id="ABBRID0ESNDK" xlink:type="simple">HeadW</abbrev> in males, 11.64–19.72 (average 14.84). <bold>3.</bold> Larger HindLimbL/<abbrev xmlns:xlink="http://www.w3.org/1999/xlink" xlink:title="snout-to-vent length" id="ABBRID0EYNDK" xlink:type="simple">SVL</abbrev> 0.64–0.89 (average 0.75). <bold>4.</bold> Larger <abbrev xmlns:xlink="http://www.w3.org/1999/xlink" xlink:title="toe IV length" id="ABBRID0E5NDK" xlink:type="simple">4ToeLng</abbrev>/<abbrev xmlns:xlink="http://www.w3.org/1999/xlink" xlink:title="snout-to-vent length" id="ABBRID0ECODK" xlink:type="simple">SVL</abbrev> 0.08–0.3 (average 0.21). <bold>5.</bold> Larger <abbrev xmlns:xlink="http://www.w3.org/1999/xlink" xlink:title="finger IV length" id="ABBRID0EIODK" xlink:type="simple">4FingLng</abbrev>/<abbrev xmlns:xlink="http://www.w3.org/1999/xlink" xlink:title="snout-to-vent length" id="ABBRID0EMODK" xlink:type="simple">SVL</abbrev> 0.11–0.21 (average 0.14). <bold>6.</bold><abbrev xmlns:xlink="http://www.w3.org/1999/xlink" xlink:title="dorsal eyelid scales" id="ABBRID0ESODK" xlink:type="simple">Eyelid</abbrev> 10–14 (average 12.4). <bold>7.</bold><abbrev xmlns:xlink="http://www.w3.org/1999/xlink" xlink:title="scales between the nasal shield and the orbit" id="ABBRID0EYODK" xlink:type="simple">NarEyeS</abbrev> 4–5 (average 4.9). <bold>8.</bold> Scales on side of trunk point obliquely upward. <bold>9.</bold> Patch of granular scales in front of forelimb insertion absent. <bold>10.</bold> Scales on side of neck and adjacent shoulder area point obliquely upward; keels on neck scales are weakly to strongly developed. <bold>11.</bold> Paired dark patches are approximately triangular, extending from the front of the shoulder to the jaw angles. <bold>12.</bold> Coloration of tongue is orange. <bold>13.</bold> Nuchal and dorsal crest scales short; dorsal crest shortening progressively before mid-body; nuchal crest distinctly larger than dorsal crest. <bold>14.</bold> Supratympanic spines are short. <bold>15.</bold> Fourth toe with claw can stretch between the eyes and tympanum when hind limbs are adpressed forward. <bold>16.</bold> Fold in front of the shoulder is absent. <bold>17.</bold> During breeding season, males are uniformly dark orange to orange on the front half (except for the fingers) with black patches on both sides of neck and darker radial stripes around eyes; Hind body and toes a uniform khaki or dark khaki.</p></tp:treatment-sec><tp:treatment-sec sec-type="comparisons" id="SECID0EQPDK"><title>Comparisons.</title><p><italic><tp:taxon-name><tp:taxon-name-part taxon-name-part-type="genus" reg="Calotes">Calotes</tp:taxon-name-part><tp:taxon-name-part taxon-name-part-type="species" reg="wangi">wangi</tp:taxon-name-part></tp:taxon-name></italic> sp. nov. was previously recognized as <italic><tp:taxon-name><tp:taxon-name-part taxon-name-part-type="genus" reg="Calotes">C.</tp:taxon-name-part><tp:taxon-name-part taxon-name-part-type="species" reg="versicolor">versicolor</tp:taxon-name-part></tp:taxon-name></italic> by previous authors but it can easily be distinguished from true <italic><tp:taxon-name><tp:taxon-name-part taxon-name-part-type="genus" reg="Calotes">C.</tp:taxon-name-part><tp:taxon-name-part taxon-name-part-type="species" reg="versicolor">versicolor</tp:taxon-name-part></tp:taxon-name></italic> (India) by adult males having shorter average <abbrev xmlns:xlink="http://www.w3.org/1999/xlink" xlink:title="snout-to-vent length" id="ABBRID0EXQDK" xlink:type="simple">SVL</abbrev> &lt; 90 mm vs &gt; 90 mm in <italic><tp:taxon-name><tp:taxon-name-part taxon-name-part-type="genus" reg="Calotes">C.</tp:taxon-name-part><tp:taxon-name-part taxon-name-part-type="species" reg="versicolor">versicolor</tp:taxon-name-part></tp:taxon-name></italic>; fewer scales between the nasal shield and the orbit 4–5 (average 5), &lt; 6 vs &gt; 6; dark patches on neck extending to jowl vs not extending to jowl; nuchal and dorsal crest scales short and nuchal crest larger vs nuchal and dorsal crest scales well developed and nuchal crest scales only slightly larger than dorsal crest scales; pair of short supratympanic spines on each side of the head vs two well-separated supratympanic spines; coloration of tongue orange vs pale flesh color (239, 205, 197).</p><p>This species can be separated from others in the <italic><tp:taxon-name><tp:taxon-name-part taxon-name-part-type="genus" reg="Calotes">C.</tp:taxon-name-part><tp:taxon-name-part taxon-name-part-type="species" reg="versicolor">versicolor</tp:taxon-name-part></tp:taxon-name></italic> complex by the following characters (<xref ref-type="bibr" rid="B41">Zug et al. 2006</xref>): 36–46 mid-body scale rows (average 41.2) vs 45–55 in the Nat-Ma-Taung <italic><tp:taxon-name><tp:taxon-name-part taxon-name-part-type="genus" reg="Calotes"/><tp:taxon-name-part taxon-name-part-type="species" reg="versicolor">versicolor</tp:taxon-name-part></tp:taxon-name></italic> group and 46–53 in the Moyingyi <italic><tp:taxon-name><tp:taxon-name-part taxon-name-part-type="genus" reg="Calotes"/><tp:taxon-name-part taxon-name-part-type="species" reg="versicolor">versicolor</tp:taxon-name-part></tp:taxon-name></italic> group; forearm stripe and paired nuchal spots present in adult vs absent in the Thai-east <italic><tp:taxon-name><tp:taxon-name-part taxon-name-part-type="genus" reg="Calotes"/><tp:taxon-name-part taxon-name-part-type="species" reg="versicolor">versicolor</tp:taxon-name-part></tp:taxon-name></italic> group.</p><p>The new species differs from <italic><tp:taxon-name><tp:taxon-name-part taxon-name-part-type="genus" reg="Calotes">Calotes</tp:taxon-name-part><tp:taxon-name-part taxon-name-part-type="species" reg="irawadi">irawadi</tp:taxon-name-part></tp:taxon-name></italic> by its smaller <abbrev xmlns:xlink="http://www.w3.org/1999/xlink" xlink:title="head width" id="ABBRID0ECTDK" xlink:type="simple">HeadW</abbrev> in males, 11.64–19.72 vs 13.08–28.3 in <italic><tp:taxon-name><tp:taxon-name-part taxon-name-part-type="genus" reg="Calotes">C.</tp:taxon-name-part><tp:taxon-name-part taxon-name-part-type="species" reg="irawadi">irawadi</tp:taxon-name-part></tp:taxon-name></italic>, shorter <abbrev xmlns:xlink="http://www.w3.org/1999/xlink" xlink:title="interorbital width" id="ABBRID0ERTDK" xlink:type="simple">Interorb</abbrev> 4.59–12.89 vs 6.9–15.07; longer <abbrev xmlns:xlink="http://www.w3.org/1999/xlink" xlink:title="finger IV length" id="ABBRID0EVTDK" xlink:type="simple">4FingLng</abbrev>/<abbrev xmlns:xlink="http://www.w3.org/1999/xlink" xlink:title="snout-to-vent length" id="ABBRID0EZTDK" xlink:type="simple">SVL</abbrev> 0.11–0.21 vs 0.09–0.15; fewer mid-body scale rows 36–46 (average 41.2) vs 38–51 (average 44.9); fewer scales between the nasal shield and the orbit 4–5 (average 4.9) vs 5–7 (average 6.1); progressively shortened dorsal crest before mid-body vs progressively shortened after mid-body (especially in males), fourth toe with claw reaching between the eyes and tympanum when hind limbs adpressed forward vs reaching tympanum.</p><p>The new species can be separated from <italic><tp:taxon-name><tp:taxon-name-part taxon-name-part-type="genus" reg="Calotes">Calotes</tp:taxon-name-part><tp:taxon-name-part taxon-name-part-type="species" reg="htunwini">htunwini</tp:taxon-name-part></tp:taxon-name></italic> Zug &amp; Vindum, 2006 (<xref ref-type="bibr" rid="B12">Gowande et al. 2021</xref>) by the scales on the side of the neck and adjacent shoulder area pointing obliquely upward vs horizontally in <italic><tp:taxon-name><tp:taxon-name-part taxon-name-part-type="genus" reg="Calotes">C.</tp:taxon-name-part><tp:taxon-name-part taxon-name-part-type="species" reg="htunwini">htunwini</tp:taxon-name-part></tp:taxon-name></italic>; the keels on these scales weakly to strongly developed vs modestly to strongly developed. The new species can be separated from from <italic><tp:taxon-name><tp:taxon-name-part taxon-name-part-type="genus" reg="Calotes">C.</tp:taxon-name-part><tp:taxon-name-part taxon-name-part-type="species" reg="farooqi">farooqi</tp:taxon-name-part></tp:taxon-name></italic> Auffenberg &amp; Rehmann, 1995 by the shorter average adult male <abbrev xmlns:xlink="http://www.w3.org/1999/xlink" xlink:title="snout-to-vent length" id="ABBRID0EEVDK" xlink:type="simple">SVL</abbrev>, &lt; 90 mm vs &gt; 90 mm in <italic><tp:taxon-name><tp:taxon-name-part taxon-name-part-type="genus" reg="Calotes">C.</tp:taxon-name-part><tp:taxon-name-part taxon-name-part-type="species" reg="farooqi">farooqi</tp:taxon-name-part></tp:taxon-name></italic>; the smaller <abbrev xmlns:xlink="http://www.w3.org/1999/xlink" xlink:title="head width" id="ABBRID0ETVDK" xlink:type="simple">HeadW</abbrev>/<abbrev xmlns:xlink="http://www.w3.org/1999/xlink" xlink:title="snout-to-vent length" id="ABBRID0EXVDK" xlink:type="simple">SVL</abbrev>, 0.14–0.21 vs 0.19–0.21; more dorsal eyelid scales, 10–14(average 12.4) vs 9–11 (average 10) in <italic><tp:taxon-name><tp:taxon-name-part taxon-name-part-type="genus" reg="Calotes">C.</tp:taxon-name-part><tp:taxon-name-part taxon-name-part-type="species" reg="farooqi">farooqi</tp:taxon-name-part></tp:taxon-name></italic>. The new species can be separated from <italic><tp:taxon-name><tp:taxon-name-part taxon-name-part-type="genus" reg="Calotes">C.</tp:taxon-name-part><tp:taxon-name-part taxon-name-part-type="species" reg="vultuosus">vultuosus</tp:taxon-name-part></tp:taxon-name></italic> (Harlan, 1825) by shorter average adult male <abbrev xmlns:xlink="http://www.w3.org/1999/xlink" xlink:title="snout-to-vent length" id="ABBRID0ERWDK" xlink:type="simple">SVL</abbrev>, &lt; 90 mm vs &gt; 90 mm in <italic><tp:taxon-name><tp:taxon-name-part taxon-name-part-type="genus" reg="Calotes">C.</tp:taxon-name-part><tp:taxon-name-part taxon-name-part-type="species" reg="vultuosus">vultuosus</tp:taxon-name-part></tp:taxon-name></italic>; smaller <abbrev xmlns:xlink="http://www.w3.org/1999/xlink" xlink:title="head width" id="ABBRID0EAXDK" xlink:type="simple">HeadW</abbrev>/<abbrev xmlns:xlink="http://www.w3.org/1999/xlink" xlink:title="snout-to-vent length" id="ABBRID0EEXDK" xlink:type="simple">SVL</abbrev>, 0.14–0.21 vs 0.16–0.2; smaller <abbrev xmlns:xlink="http://www.w3.org/1999/xlink" xlink:title="head height" id="ABBRID0EIXDK" xlink:type="simple">HeadH</abbrev>/<abbrev xmlns:xlink="http://www.w3.org/1999/xlink" xlink:title="snout-to-vent length" id="ABBRID0EMXDK" xlink:type="simple">SVL</abbrev>, 0.11–0.18 vs 0.16–0.21; more scales between the nasal shield and the orbit, 4–5 (average 4.9) vs &gt; 6; dark patches on neck not extending to 1/2 jowl vs stretching to 1/2 jowl in <italic><tp:taxon-name><tp:taxon-name-part taxon-name-part-type="genus" reg="Calotes">C.</tp:taxon-name-part><tp:taxon-name-part taxon-name-part-type="species" reg="vultuosus">vultuosus</tp:taxon-name-part></tp:taxon-name></italic>.</p><p>This species can be separated from other members of <italic><tp:taxon-name><tp:taxon-name-part taxon-name-part-type="genus" reg="Calotes">Calotes</tp:taxon-name-part></tp:taxon-name></italic> by a combination of the following characters: <bold>1.</bold> Crescent-shaped patch of granular scales absent at the forelimb insertion vs present in <italic><tp:taxon-name><tp:taxon-name-part taxon-name-part-type="genus" reg="Calotes">C.</tp:taxon-name-part><tp:taxon-name-part taxon-name-part-type="species" reg="emma">emma</tp:taxon-name-part></tp:taxon-name></italic>, <italic><tp:taxon-name><tp:taxon-name-part taxon-name-part-type="genus" reg="Calotes">C.</tp:taxon-name-part><tp:taxon-name-part taxon-name-part-type="species" reg="grandisquamis">grandisquamis</tp:taxon-name-part></tp:taxon-name></italic> Günther, 1875, <italic><tp:taxon-name><tp:taxon-name-part taxon-name-part-type="genus" reg="Calotes">C.</tp:taxon-name-part><tp:taxon-name-part taxon-name-part-type="species" reg="jerdoni">jerdoni</tp:taxon-name-part></tp:taxon-name></italic> Günther, 1870, <italic><tp:taxon-name><tp:taxon-name-part taxon-name-part-type="genus" reg="Calotes">C.</tp:taxon-name-part><tp:taxon-name-part taxon-name-part-type="species" reg="mystaceus">mystaceus</tp:taxon-name-part></tp:taxon-name></italic> Duméril &amp; Bibron, 1837, and <italic><tp:taxon-name><tp:taxon-name-part taxon-name-part-type="genus" reg="Calotes">C.</tp:taxon-name-part><tp:taxon-name-part taxon-name-part-type="species" reg="nemoricola">nemoricola</tp:taxon-name-part></tp:taxon-name></italic> Jerdon, 1853. <bold>2.</bold> Keeled dorsal scales vs smooth in <italic><tp:taxon-name><tp:taxon-name-part taxon-name-part-type="genus" reg="Calotes">C.</tp:taxon-name-part><tp:taxon-name-part taxon-name-part-type="species" reg="medogensis">medogensis</tp:taxon-name-part></tp:taxon-name></italic> Zhao &amp; Li, 1984. <bold>3.</bold> Mid-body scale rows 36–46 (average 41.2) vs 49–65 in <italic><tp:taxon-name><tp:taxon-name-part taxon-name-part-type="genus" reg="Calotes">C.</tp:taxon-name-part><tp:taxon-name-part taxon-name-part-type="species" reg="emma">emma</tp:taxon-name-part></tp:taxon-name></italic>, 27–35 in <italic><tp:taxon-name><tp:taxon-name-part taxon-name-part-type="genus" reg="Calotes">C.</tp:taxon-name-part><tp:taxon-name-part taxon-name-part-type="species" reg="grandisquamis">grandisquamis</tp:taxon-name-part></tp:taxon-name></italic>, 45–57 in <italic><tp:taxon-name><tp:taxon-name-part taxon-name-part-type="genus" reg="Calotes">C.</tp:taxon-name-part><tp:taxon-name-part taxon-name-part-type="species" reg="jerdoni">jerdoni</tp:taxon-name-part></tp:taxon-name></italic>, 58–63 in <italic><tp:taxon-name><tp:taxon-name-part taxon-name-part-type="genus" reg="Calotes">C.</tp:taxon-name-part><tp:taxon-name-part taxon-name-part-type="species" reg="maria">maria</tp:taxon-name-part></tp:taxon-name></italic>, 48–60 in <italic><tp:taxon-name><tp:taxon-name-part taxon-name-part-type="genus" reg="Calotes">C.</tp:taxon-name-part><tp:taxon-name-part taxon-name-part-type="species" reg="minor">minor</tp:taxon-name-part></tp:taxon-name></italic>, 45–58 in <italic><tp:taxon-name><tp:taxon-name-part taxon-name-part-type="genus" reg="Calotes">C.</tp:taxon-name-part><tp:taxon-name-part taxon-name-part-type="species" reg="mystaceus">mystaceus</tp:taxon-name-part></tp:taxon-name></italic>. <bold>4.</bold> Nuchal and dorsal crest scales short, nuchal crest distinctly larger vs nuchal spines much longer, dorsal spines reduced in <italic><tp:taxon-name><tp:taxon-name-part taxon-name-part-type="genus" reg="Calotes">C.</tp:taxon-name-part><tp:taxon-name-part taxon-name-part-type="species" reg="maria">maria</tp:taxon-name-part></tp:taxon-name></italic> and <italic><tp:taxon-name><tp:taxon-name-part taxon-name-part-type="genus" reg="Calotes">C.</tp:taxon-name-part><tp:taxon-name-part taxon-name-part-type="species" reg="nemoricola">nemoricola</tp:taxon-name-part></tp:taxon-name></italic>. <bold>5.</bold> Pair of short supratympanic spines on each side of the head vs a row of three or four compressed supratympanic spines in <italic><tp:taxon-name><tp:taxon-name-part taxon-name-part-type="genus" reg="Calotes">C.</tp:taxon-name-part><tp:taxon-name-part taxon-name-part-type="species" reg="grandisquamis">grandisquamis</tp:taxon-name-part></tp:taxon-name></italic> and <italic><tp:taxon-name><tp:taxon-name-part taxon-name-part-type="genus" reg="Calotes">C.</tp:taxon-name-part><tp:taxon-name-part taxon-name-part-type="species" reg="nemoricola">nemoricola</tp:taxon-name-part></tp:taxon-name></italic>, eight or nine compressed spines above the tympanum in <italic><tp:taxon-name><tp:taxon-name-part taxon-name-part-type="genus" reg="Calotes">C.</tp:taxon-name-part><tp:taxon-name-part taxon-name-part-type="species" reg="calotes">calotes</tp:taxon-name-part></tp:taxon-name></italic> (Linnaeus, 1758), two parallel rows of supratympanic scales in <italic><tp:taxon-name><tp:taxon-name-part taxon-name-part-type="genus" reg="Calotes">C.</tp:taxon-name-part><tp:taxon-name-part taxon-name-part-type="species" reg="jerdoni">jerdoni</tp:taxon-name-part></tp:taxon-name></italic> and <italic><tp:taxon-name><tp:taxon-name-part taxon-name-part-type="genus" reg="Calotes">C.</tp:taxon-name-part><tp:taxon-name-part taxon-name-part-type="species" reg="maria">maria</tp:taxon-name-part></tp:taxon-name></italic> Gray, 1845, and a single well-developed postorbital spine in <italic><tp:taxon-name><tp:taxon-name-part taxon-name-part-type="genus" reg="Calotes">C.</tp:taxon-name-part><tp:taxon-name-part taxon-name-part-type="species" reg="emma">emma</tp:taxon-name-part></tp:taxon-name></italic>. <bold>6.</bold> Homogeneous scalation on the dorsal region and a comparatively well-developed dorsal crest vs heterogeneous scalation and an undeveloped dorsal crest in <italic><tp:taxon-name><tp:taxon-name-part taxon-name-part-type="genus" reg="Calotes">C.</tp:taxon-name-part><tp:taxon-name-part taxon-name-part-type="species" reg="paulus">paulus</tp:taxon-name-part></tp:taxon-name></italic> Smith, 1935 and <italic><tp:taxon-name><tp:taxon-name-part taxon-name-part-type="genus" reg="Calotes">C.</tp:taxon-name-part><tp:taxon-name-part taxon-name-part-type="species" reg="zolaiking">zolaiking</tp:taxon-name-part></tp:taxon-name></italic> Giri, Chaitanya, Mahony, Lalronunga, Lakrinchhana, Das, Sarkar, Karanth &amp; Deepak, 2019. <bold>7.</bold> Concave orbital region and absence of row of erect scales on sides of neck vs no concave orbital region and presence of row of erect scales in <italic><tp:taxon-name><tp:taxon-name-part taxon-name-part-type="genus" reg="Calotes">C.</tp:taxon-name-part><tp:taxon-name-part taxon-name-part-type="species" reg="bhutanensis">bhutanensis</tp:taxon-name-part></tp:taxon-name></italic> Biswas, 1975. <bold>8.</bold> Absence of fold in front of shoulder vs presence of fold in <italic><tp:taxon-name><tp:taxon-name-part taxon-name-part-type="genus" reg="Calotes">C.</tp:taxon-name-part><tp:taxon-name-part taxon-name-part-type="species" reg="chincollium">chincollium</tp:taxon-name-part></tp:taxon-name></italic> Vindum, 2003, <italic><tp:taxon-name><tp:taxon-name-part taxon-name-part-type="genus" reg="Calotes">C.</tp:taxon-name-part><tp:taxon-name-part taxon-name-part-type="species" reg="nigriplicatus">nigriplicatus</tp:taxon-name-part></tp:taxon-name></italic> Hallermann, 2000, <italic><tp:taxon-name><tp:taxon-name-part taxon-name-part-type="genus" reg="Calotes">C.</tp:taxon-name-part><tp:taxon-name-part taxon-name-part-type="species" reg="bachae">bachae</tp:taxon-name-part></tp:taxon-name></italic> Hartmann, Geissler, Poyarkov, Ihlow, Galoyan, Rödder &amp; Böhme, 2013, <italic><tp:taxon-name><tp:taxon-name-part taxon-name-part-type="genus" reg="Calotes">C.</tp:taxon-name-part><tp:taxon-name-part taxon-name-part-type="species" reg="geissleri">geissleri</tp:taxon-name-part></tp:taxon-name></italic> Wagner, Ihlow, Hartmann, Flecks, Schmitz &amp; Böhme, 2021, <italic><tp:taxon-name><tp:taxon-name-part taxon-name-part-type="genus" reg="Calotes">C.</tp:taxon-name-part><tp:taxon-name-part taxon-name-part-type="species" reg="goetzi">goetzi</tp:taxon-name-part></tp:taxon-name></italic> Wagner, Ihlow, Hartmann, Flecks, Schmitz &amp; Böhme, 2021, <italic><tp:taxon-name><tp:taxon-name-part taxon-name-part-type="genus" reg="Calotes">C.</tp:taxon-name-part><tp:taxon-name-part taxon-name-part-type="species" reg="mystaceus">mystaceus</tp:taxon-name-part></tp:taxon-name></italic> and <italic><tp:taxon-name><tp:taxon-name-part taxon-name-part-type="genus" reg="Calotes">C.</tp:taxon-name-part><tp:taxon-name-part taxon-name-part-type="species" reg="vindumbarbatus">vindumbarbatus</tp:taxon-name-part></tp:taxon-name></italic> Wagner, Ihlow, Hartmann, Flecks, Schmitz &amp; Böhme, 2021. <bold>9.</bold> Posterodorsal orientation of lateral body scales and absence of shoulder pit vs posteroventral orientation and presence of shoulder pit in <italic><tp:taxon-name><tp:taxon-name-part taxon-name-part-type="genus" reg="Calotes">C.</tp:taxon-name-part><tp:taxon-name-part taxon-name-part-type="species" reg="ceylonensis">ceylonensis</tp:taxon-name-part></tp:taxon-name></italic> Müller, 1887, <italic><tp:taxon-name><tp:taxon-name-part taxon-name-part-type="genus" reg="Calotes">C.</tp:taxon-name-part><tp:taxon-name-part taxon-name-part-type="species" reg="desilvai">desilvai</tp:taxon-name-part></tp:taxon-name></italic> Bahir &amp; Maduwage, 2005, <italic><tp:taxon-name><tp:taxon-name-part taxon-name-part-type="genus" reg="Calotes">C.</tp:taxon-name-part><tp:taxon-name-part taxon-name-part-type="species" reg="liocephalus">liocephalus</tp:taxon-name-part></tp:taxon-name></italic> Günther, 1872, <italic><tp:taxon-name><tp:taxon-name-part taxon-name-part-type="genus" reg="Calotes">C.</tp:taxon-name-part><tp:taxon-name-part taxon-name-part-type="species" reg="liolepis">liolepis</tp:taxon-name-part></tp:taxon-name></italic> Boulenger, 1885, <italic><tp:taxon-name><tp:taxon-name-part taxon-name-part-type="genus" reg="Calotes">C.</tp:taxon-name-part><tp:taxon-name-part taxon-name-part-type="species" reg="manamendrai">manamendrai</tp:taxon-name-part></tp:taxon-name></italic> Amarasinghe &amp; Karunarathna, 2014, <italic><tp:taxon-name><tp:taxon-name-part taxon-name-part-type="genus" reg="Calotes">C.</tp:taxon-name-part><tp:taxon-name-part taxon-name-part-type="species" reg="nigilabris">nigilabris</tp:taxon-name-part></tp:taxon-name></italic> Peters, 1860, <italic><tp:taxon-name><tp:taxon-name-part taxon-name-part-type="genus" reg="Calotes">C.</tp:taxon-name-part><tp:taxon-name-part taxon-name-part-type="species" reg="pethiyagodai">pethiyagodai</tp:taxon-name-part></tp:taxon-name></italic> Amarasinghe, Karunarathna &amp; Hallermann, 2014.</p><p>Measurements and scale counts of specimens are given in Table <xref ref-type="table" rid="T5">5</xref> and Suppl. material <xref ref-type="supplementary-material" rid="S1">1</xref>: table S2.</p></tp:treatment-sec><tp:treatment-sec sec-type="distribution" id="SECID0EXFEK"><title>Distribution and natural history.</title><p><italic><tp:taxon-name><tp:taxon-name-part taxon-name-part-type="genus" reg="Calotes">Calotes</tp:taxon-name-part><tp:taxon-name-part taxon-name-part-type="species" reg="wangi">wangi</tp:taxon-name-part></tp:taxon-name></italic> sp. nov. is a transboundary species, ranging from southern China (Fujian Province, Guangdong Province, Hainan Province and Guangxi Zhuang Autono­mous Region, southern Hunan Province , Macao, and Hong Kong) to northern Vietnam (Lang Son). The eastern Yunnan region in China is also likely to harbor this species (<xref ref-type="bibr" rid="B36">Yang and Rao 2008</xref>; Shuo Liu, pers. comm. 17 April 2023). The known altitude range of <italic><tp:taxon-name><tp:taxon-name-part taxon-name-part-type="genus" reg="Calotes">C.</tp:taxon-name-part><tp:taxon-name-part taxon-name-part-type="species" reg="wangi">w.</tp:taxon-name-part><tp:taxon-name-part taxon-name-part-type="subspecies" reg="wangi">wangi</tp:taxon-name-part></tp:taxon-name></italic> ssp. nov. is 15~2000 m and <italic><tp:taxon-name><tp:taxon-name-part taxon-name-part-type="genus" reg="Calotes">C.</tp:taxon-name-part><tp:taxon-name-part taxon-name-part-type="species" reg="wangi">w.</tp:taxon-name-part><tp:taxon-name-part taxon-name-part-type="subspecies" reg="hainanensis">hainanensis</tp:taxon-name-part></tp:taxon-name></italic> is 47~1867 m. It is found in subtropical evergreen broad-leaved forests and tropical monsoon forests in southern China and northern Vietnam, mostly in mountainous areas, hills and plains on forest edges, arable land, shrub lands, and even urban green belts. It is active at the edge of the forest, and when it is in danger, it rushes into bushes or climbs tree trunks to hide. It is active from April to October every year, while in the tropics it is active from March to November or even longer. The authors investigated in Hainan and found that <italic><tp:taxon-name><tp:taxon-name-part taxon-name-part-type="genus" reg="Calotes">C.</tp:taxon-name-part><tp:taxon-name-part taxon-name-part-type="species" reg="wangi">wangi</tp:taxon-name-part></tp:taxon-name></italic> sp. nov. was active from 7:30~11:30 hrs in summer and 15:00~19:00 hrs in the afternoon. Investigations in Guangxi found that the lizards lie on sloping shrub branches at night, sleeping close to the branches.</p><p>Both <italic><tp:taxon-name><tp:taxon-name-part taxon-name-part-type="genus" reg="Calotes">Calotes</tp:taxon-name-part><tp:taxon-name-part taxon-name-part-type="species" reg="wangi">wangi</tp:taxon-name-part></tp:taxon-name></italic> sp. nov. and <italic><tp:taxon-name><tp:taxon-name-part taxon-name-part-type="genus" reg="Calotes">C.</tp:taxon-name-part><tp:taxon-name-part taxon-name-part-type="species" reg="irawadi">irawadi</tp:taxon-name-part></tp:taxon-name></italic> are oviparous. It has been reported that females of <italic><tp:taxon-name><tp:taxon-name-part taxon-name-part-type="genus" reg="Calotes">C.</tp:taxon-name-part><tp:taxon-name-part taxon-name-part-type="species" reg="wangi">wangi</tp:taxon-name-part></tp:taxon-name></italic> sp. nov. contained 5–12 (17 in one specimen in Mt. Diaoluo, Hainan) mature eggs from late April to September, while females of <italic><tp:taxon-name><tp:taxon-name-part taxon-name-part-type="genus" reg="Calotes">C.</tp:taxon-name-part><tp:taxon-name-part taxon-name-part-type="species" reg="irawadi">irawadi</tp:taxon-name-part></tp:taxon-name></italic> contained 12 mature eggs in June (<xref ref-type="bibr" rid="B40">Zhao et al. 1999</xref>). After our dissections, 13 specimens of <italic><tp:taxon-name><tp:taxon-name-part taxon-name-part-type="genus" reg="Calotes">C.</tp:taxon-name-part><tp:taxon-name-part taxon-name-part-type="species" reg="wangi">wangi</tp:taxon-name-part></tp:taxon-name></italic> sp. nov. from Hainan obtained in August had 5–8 eggs (average 6), and five <italic><tp:taxon-name><tp:taxon-name-part taxon-name-part-type="genus" reg="Calotes">C.</tp:taxon-name-part><tp:taxon-name-part taxon-name-part-type="species" reg="irawadi">irawadi</tp:taxon-name-part></tp:taxon-name></italic> from Lushui, Yunnan obtained in late May were pregnant with 5–15 eggs (average 11).</p><p><italic><tp:taxon-name><tp:taxon-name-part taxon-name-part-type="genus" reg="Calotes">Calotes</tp:taxon-name-part><tp:taxon-name-part taxon-name-part-type="species" reg="wangi">wangi</tp:taxon-name-part></tp:taxon-name></italic> sp. nov. eats a variety of insects, spiders, and other arthropods (<xref ref-type="bibr" rid="B40">Zhao et al. 1999</xref>).</p></tp:treatment-sec><tp:treatment-sec sec-type="material" id="SECID0EOKEK"><title>Specimens examined.</title><p><italic><tp:taxon-name><tp:taxon-name-part taxon-name-part-type="genus" reg="Calotes">Calotes</tp:taxon-name-part><tp:taxon-name-part taxon-name-part-type="species" reg="irawadi">irawadi</tp:taxon-name-part></tp:taxon-name></italic> (<italic>n</italic> = 18). <bold>Myanmar</bold>: Kawnglanghpu (CIB097515). <bold>China</bold>: Yunnan Province, Lushui City (Shangjiang CIB001824-26), Baoshan City (Shangjiang CIB001819-23, CIB001827-28), Dehong Dai and Jingpo Autonomous Prefecture (Hongbenghe CIB116106 and CIB116212, Tongbiguan <named-content xmlns:xlink="http://www.w3.org/1999/xlink" content-type="dwc:institutional_code" xlink:title="Kunming Natural History Museum of Zoology, Kunming Institute of Zoology, Chinese Academy of Sciences" xlink:href="http://grbio.org/institution/kunming-institute-zoology-chinese-academy-sciences" xlink:type="simple">KIZ</named-content> 059191, <named-content xmlns:xlink="http://www.w3.org/1999/xlink" content-type="dwc:institutional_code" xlink:title="Kunming Natural History Museum of Zoology, Kunming Institute of Zoology, Chinese Academy of Sciences" xlink:href="http://grbio.org/institution/kunming-institute-zoology-chinese-academy-sciences" xlink:type="simple">KIZ</named-content> NB20180905, <named-content xmlns:xlink="http://www.w3.org/1999/xlink" content-type="dwc:institutional_code" xlink:title="Kunming Natural History Museum of Zoology, Kunming Institute of Zoology, Chinese Academy of Sciences" xlink:href="http://grbio.org/institution/kunming-institute-zoology-chinese-academy-sciences" xlink:type="simple">KIZ</named-content> HBH20200913 and <named-content xmlns:xlink="http://www.w3.org/1999/xlink" content-type="dwc:institutional_code" xlink:title="Kunming Natural History Museum of Zoology, Kunming Institute of Zoology, Chinese Academy of Sciences" xlink:href="http://grbio.org/institution/kunming-institute-zoology-chinese-academy-sciences" xlink:type="simple">KIZ</named-content> HBH20200914), Xishuangbanna Dai Autonomous Prefecture (CIB001610).</p></tp:treatment-sec><tp:treatment-sec><!--Section generated to contain objects referenced in tp:taxon-treatment.--><fig id="F4" position="float" orientation="portrait"><object-id xmlns:xlink="http://www.w3.org/1999/xlink" content-type="doi" xlink:type="simple">10.3897/zookeys.1187.110704.figure4</object-id><object-id xmlns:xlink="http://www.w3.org/1999/xlink" content-type="arpha" xlink:type="simple">9E2BF8A6-EB0C-52A6-A509-DEEB399AFCF5</object-id><label>Figure 4.</label><caption><p>Scatter plots of PC1 and PC2 of principal component analysis (<abbrev xmlns:xlink="http://www.w3.org/1999/xlink" xlink:title="Principal component analysis" id="ABBRID0ERIAK" xlink:type="simple">PCA</abbrev>) based on morphometric measurements, distinguishing <italic><tp:taxon-name><tp:taxon-name-part taxon-name-part-type="genus" reg="Calotes">Calotes</tp:taxon-name-part><tp:taxon-name-part taxon-name-part-type="species" reg="wangi">wangi</tp:taxon-name-part></tp:taxon-name></italic> sp. nov. from <italic><tp:taxon-name><tp:taxon-name-part taxon-name-part-type="genus" reg="Calotes">C.</tp:taxon-name-part><tp:taxon-name-part taxon-name-part-type="species" reg="irawadi">irawadi</tp:taxon-name-part></tp:taxon-name></italic>.</p></caption><graphic xmlns:xlink="http://www.w3.org/1999/xlink" xlink:href="zookeys-1187-063_article-110704__-g004.jpg" position="float" orientation="portrait" xlink:type="simple" id="oo_955473.jpg"><uri content-type="original_file" xlink:type="simple">https://binary.pensoft.net/fig/955473</uri></graphic></fig><table-wrap id="T4" position="float" orientation="portrait"><label>Table 4.</label><caption><p>Morphological data of holotypes and allotypes of <italic><tp:taxon-name><tp:taxon-name-part taxon-name-part-type="genus" reg="Calotes">Calotes</tp:taxon-name-part><tp:taxon-name-part taxon-name-part-type="species" reg="wangi">wangi</tp:taxon-name-part></tp:taxon-name></italic> sp. nov. Morphometric measurements are in units of mm. For measurement and count methods and abbreviations, see the materials and methods.</p></caption><table id="TID0ERIBK" rules="all"><tbody><tr><th rowspan="1" colspan="1">Subspecies</th><th rowspan="1" colspan="1"><italic><tp:taxon-name><tp:taxon-name-part taxon-name-part-type="genus" reg="Calotes">Calotes</tp:taxon-name-part><tp:taxon-name-part taxon-name-part-type="species" reg="wangi">wangi</tp:taxon-name-part><tp:taxon-name-part taxon-name-part-type="subspecies" reg="wangi">wangi</tp:taxon-name-part></tp:taxon-name></italic> ssp. nov.</th><th rowspan="1" colspan="1"><italic><tp:taxon-name><tp:taxon-name-part taxon-name-part-type="genus" reg="Calotes">C.</tp:taxon-name-part><tp:taxon-name-part taxon-name-part-type="species" reg="wangi">w.</tp:taxon-name-part><tp:taxon-name-part taxon-name-part-type="subspecies" reg="wangi">wangi</tp:taxon-name-part></tp:taxon-name></italic> ssp. nov.</th><th rowspan="1" colspan="1"><italic><tp:taxon-name><tp:taxon-name-part taxon-name-part-type="genus" reg="Calotes">C.</tp:taxon-name-part><tp:taxon-name-part taxon-name-part-type="species" reg="wangi">w.</tp:taxon-name-part><tp:taxon-name-part taxon-name-part-type="subspecies" reg="hainanensis">hainanensis</tp:taxon-name-part></tp:taxon-name></italic> ssp. nov.</th><th rowspan="1" colspan="1"><italic><tp:taxon-name><tp:taxon-name-part taxon-name-part-type="genus" reg="Calotes">C.</tp:taxon-name-part><tp:taxon-name-part taxon-name-part-type="species" reg="wangi">w.</tp:taxon-name-part><tp:taxon-name-part taxon-name-part-type="subspecies" reg="hainanensis">hainanensis</tp:taxon-name-part></tp:taxon-name></italic> ssp. nov.</th></tr><tr><td rowspan="1" colspan="1">Locality</td><td rowspan="1" colspan="1">Mt. Daming, Guangxi, China</td><td rowspan="1" colspan="1">Mt. Daming, Guangxi, China</td><td rowspan="1" colspan="1">Zayun, Hainan, China</td><td rowspan="1" colspan="1">Zayun, Hainan, China</td></tr><tr><td rowspan="1" colspan="1">specimen type</td><td rowspan="1" colspan="1">holotype</td><td rowspan="1" colspan="1">allotype</td><td rowspan="1" colspan="1">holotype</td><td rowspan="1" colspan="1">allotype</td></tr><tr><td rowspan="1" colspan="1">Voucher NO.</td><td rowspan="1" colspan="1">H2022091534</td><td rowspan="1" colspan="1">H2022091533</td><td rowspan="1" colspan="1">CIB095629</td><td rowspan="1" colspan="1">CIB095630</td></tr><tr><td rowspan="1" colspan="1">Sex</td><td rowspan="1" colspan="1">♂</td><td rowspan="1" colspan="1">♀</td><td rowspan="1" colspan="1">♂</td><td rowspan="1" colspan="1">♀</td></tr><tr><td rowspan="1" colspan="1">
                    <abbrev xmlns:xlink="http://www.w3.org/1999/xlink" xlink:title="supralabial scale count" id="ABBRID0EYZAK" xlink:type="simple">Suplab</abbrev>
                  </td><td rowspan="1" colspan="1">10:11</td><td rowspan="1" colspan="1">9:9</td><td rowspan="1" colspan="1">10:10</td><td rowspan="1" colspan="1">10:10</td></tr><tr><td rowspan="1" colspan="1">
                    <abbrev xmlns:xlink="http://www.w3.org/1999/xlink" xlink:title="infralabial scale count" id="ABBRID0EN1AK" xlink:type="simple">Inflab</abbrev>
                  </td><td rowspan="1" colspan="1">10:11</td><td rowspan="1" colspan="1">9:9</td><td rowspan="1" colspan="1">11:11</td><td rowspan="1" colspan="1">11:12</td></tr><tr><td rowspan="1" colspan="1">
                    <abbrev xmlns:xlink="http://www.w3.org/1999/xlink" xlink:title="nasal-supralabials scale rows" id="ABBRID0EC2AK" xlink:type="simple">NSL</abbrev>
                  </td><td rowspan="1" colspan="1">1:1</td><td rowspan="1" colspan="1">1:1</td><td rowspan="1" colspan="1">1:1</td><td rowspan="1" colspan="1">1:1</td></tr><tr><td rowspan="1" colspan="1">
                    <abbrev xmlns:xlink="http://www.w3.org/1999/xlink" xlink:title="suborbital scale rows" id="ABBRID0EX2AK" xlink:type="simple">SoR</abbrev>
                  </td><td rowspan="1" colspan="1">3:3</td><td rowspan="1" colspan="1">4:4</td><td rowspan="1" colspan="1">3:3</td><td rowspan="1" colspan="1">4:4</td></tr><tr><td rowspan="1" colspan="1">
                    <abbrev xmlns:xlink="http://www.w3.org/1999/xlink" xlink:title="gular scale count" id="ABBRID0EM3AK" xlink:type="simple">GU</abbrev>
                  </td><td rowspan="1" colspan="1">30</td><td rowspan="1" colspan="1">27</td><td rowspan="1" colspan="1">21</td><td rowspan="1" colspan="1">24</td></tr><tr><td rowspan="1" colspan="1">
                    <abbrev xmlns:xlink="http://www.w3.org/1999/xlink" xlink:title="ventral scale count" id="ABBRID0EB4AK" xlink:type="simple">VN</abbrev>
                  </td><td rowspan="1" colspan="1">48</td><td rowspan="1" colspan="1">49</td><td rowspan="1" colspan="1">46</td><td rowspan="1" colspan="1">50</td></tr><tr><td rowspan="1" colspan="1">
                    <abbrev xmlns:xlink="http://www.w3.org/1999/xlink" xlink:title="finger IV subdigital lamellae count" id="ABBRID0EW4AK" xlink:type="simple">4FingLm</abbrev>
                  </td><td rowspan="1" colspan="1">20:21</td><td rowspan="1" colspan="1">21:22</td><td rowspan="1" colspan="1">22:22</td><td rowspan="1" colspan="1">20:20</td></tr><tr><td rowspan="1" colspan="1">
                    <abbrev xmlns:xlink="http://www.w3.org/1999/xlink" xlink:title="toe IV subdigital lamellae count" id="ABBRID0EL5AK" xlink:type="simple">4ToeLm</abbrev>
                  </td><td rowspan="1" colspan="1">25:25</td><td rowspan="1" colspan="1">25:26</td><td rowspan="1" colspan="1">27:27</td><td rowspan="1" colspan="1">25:26</td></tr><tr><td rowspan="1" colspan="1">
                    <abbrev xmlns:xlink="http://www.w3.org/1999/xlink" xlink:title="post-tympanic scale count" id="ABBRID0EA6AK" xlink:type="simple">PtY</abbrev>
                  </td><td rowspan="1" colspan="1">3:3</td><td rowspan="1" colspan="1">1:1</td><td rowspan="1" colspan="1">1:1</td><td rowspan="1" colspan="1">1:1</td></tr><tr><td rowspan="1" colspan="1">
                    <abbrev xmlns:xlink="http://www.w3.org/1999/xlink" xlink:title="post-occipital scale count" id="ABBRID0EV6AK" xlink:type="simple">PoS</abbrev>
                  </td><td rowspan="1" colspan="1">3:2</td><td rowspan="1" colspan="1">2:1</td><td rowspan="1" colspan="1">2:2</td><td rowspan="1" colspan="1">2:1</td></tr><tr><td rowspan="1" colspan="1">DorsalS</td><td rowspan="1" colspan="1">42</td><td rowspan="1" colspan="1">44</td><td rowspan="1" colspan="1">38</td><td rowspan="1" colspan="1">43</td></tr><tr><td rowspan="1" colspan="1">MidbodyS</td><td rowspan="1" colspan="1">42</td><td rowspan="1" colspan="1">43</td><td rowspan="1" colspan="1">38</td><td rowspan="1" colspan="1">37</td></tr><tr><td rowspan="1" colspan="1">
                    <abbrev xmlns:xlink="http://www.w3.org/1999/xlink" xlink:title="dorsal eyelid scales" id="ABBRID0EKBBK" xlink:type="simple">Eyelid</abbrev>
                  </td><td rowspan="1" colspan="1">13:13</td><td rowspan="1" colspan="1">12:12</td><td rowspan="1" colspan="1">13:13</td><td rowspan="1" colspan="1">14:14</td></tr><tr><td rowspan="1" colspan="1">
                    <abbrev xmlns:xlink="http://www.w3.org/1999/xlink" xlink:title="state of scales on side of neck and adjacent shoulder area" id="ABBRID0E6BBK" xlink:type="simple">SSneck</abbrev>
                  </td><td rowspan="1" colspan="1">obliquely upward</td><td rowspan="1" colspan="1">obliquely upward</td><td rowspan="1" colspan="1">obliquely upward</td><td rowspan="1" colspan="1">obliquely upward</td></tr><tr><td rowspan="1" colspan="1">
                    <abbrev xmlns:xlink="http://www.w3.org/1999/xlink" xlink:title="state of keels on scales of the neck and adjacent shoulder area" id="ABBRID0EUCBK" xlink:type="simple">Ksneck</abbrev>
                  </td><td rowspan="1" colspan="1">modestly to strongly developed</td><td rowspan="1" colspan="1">modestly to strongly developed</td><td rowspan="1" colspan="1">modestly to strongly developed</td><td rowspan="1" colspan="1">modestly to strongly developed</td></tr><tr><td rowspan="1" colspan="1">
                    <abbrev xmlns:xlink="http://www.w3.org/1999/xlink" xlink:title="nuchal crest state" id="ABBRID0EJDBK" xlink:type="simple">NuchalCrest</abbrev>
                  </td><td rowspan="1" colspan="1">significantly larger</td><td rowspan="1" colspan="1">significantly larger</td><td rowspan="1" colspan="1">significantly larger</td><td rowspan="1" colspan="1">significantly larger</td></tr><tr><td rowspan="1" colspan="1">
                    <abbrev xmlns:xlink="http://www.w3.org/1999/xlink" xlink:title="dorsal crest scales state" id="ABBRID0E5DBK" xlink:type="simple">DorsalCrests</abbrev>
                  </td><td rowspan="1" colspan="1">short, before midbody</td><td rowspan="1" colspan="1">short, before midbody</td><td rowspan="1" colspan="1">short, before midbody</td><td rowspan="1" colspan="1">short, before midbody</td></tr><tr><td rowspan="1" colspan="1">
                    <abbrev xmlns:xlink="http://www.w3.org/1999/xlink" xlink:title="state of supratympanic spines" id="ABBRID0ETEBK" xlink:type="simple">SpinesS</abbrev>
                  </td><td rowspan="1" colspan="1">1/2</td><td rowspan="1" colspan="1">1/3</td><td rowspan="1" colspan="1">1/2</td><td rowspan="1" colspan="1">1/3</td></tr><tr><td rowspan="1" colspan="1">
                    <abbrev xmlns:xlink="http://www.w3.org/1999/xlink" xlink:title="scales between the nasal shield and the orbit" id="ABBRID0EIFBK" xlink:type="simple">NarEyeS</abbrev>
                  </td><td rowspan="1" colspan="1">5</td><td rowspan="1" colspan="1">5</td><td rowspan="1" colspan="1">5</td><td rowspan="1" colspan="1">5</td></tr><tr><td rowspan="1" colspan="1">
                    <abbrev xmlns:xlink="http://www.w3.org/1999/xlink" xlink:title="hind limbs reach the orbit or tympanic membrane when adpressed forward" id="ABBRID0E4FBK" xlink:type="simple">HAF</abbrev>
                  </td><td rowspan="1" colspan="1">between eyes and tympanum</td><td rowspan="1" colspan="1">between eyes and tympanum</td><td rowspan="1" colspan="1">between eyes and tympanum</td><td rowspan="1" colspan="1">between eyes and tympanum</td></tr><tr><td rowspan="1" colspan="1">
                    <abbrev xmlns:xlink="http://www.w3.org/1999/xlink" xlink:title="trunk scales state" id="ABBRID0ESGBK" xlink:type="simple">TrunkSc</abbrev>
                  </td><td rowspan="1" colspan="1">bigger</td><td rowspan="1" colspan="1">bigger</td><td rowspan="1" colspan="1">bigger</td><td rowspan="1" colspan="1">bigger</td></tr><tr><td rowspan="1" colspan="1">
                    <abbrev xmlns:xlink="http://www.w3.org/1999/xlink" xlink:title="parallel rows of compressed scales above tympanum" id="ABBRID0EHHBK" xlink:type="simple">ParallelR</abbrev>
                  </td><td rowspan="1" colspan="1">absence</td><td rowspan="1" colspan="1">absence</td><td rowspan="1" colspan="1">absence</td><td rowspan="1" colspan="1">absence</td></tr><tr><td rowspan="1" colspan="1">
                    <abbrev xmlns:xlink="http://www.w3.org/1999/xlink" xlink:title="postorbital spine" id="ABBRID0E3HBK" xlink:type="simple">PostorbitalS</abbrev>
                  </td><td rowspan="1" colspan="1">absence</td><td rowspan="1" colspan="1">absence</td><td rowspan="1" colspan="1">absence</td><td rowspan="1" colspan="1">absence</td></tr><tr><td rowspan="1" colspan="1">
                    <abbrev xmlns:xlink="http://www.w3.org/1999/xlink" xlink:title="state of the keels on scales of the lateral trunk" id="ABBRID0ERIBK" xlink:type="simple">Kstrunk</abbrev>
                  </td><td rowspan="1" colspan="1">obliquely upward</td><td rowspan="1" colspan="1">obliquely upward</td><td rowspan="1" colspan="1">obliquely upward</td><td rowspan="1" colspan="1">obliquely upward</td></tr><tr><td rowspan="1" colspan="1">
                    <abbrev xmlns:xlink="http://www.w3.org/1999/xlink" xlink:title="crescent-shaped patch of granular scales in front of forelimb insertion" id="ABBRID0EGJBK" xlink:type="simple">GranularS</abbrev>
                  </td><td rowspan="1" colspan="1">absent</td><td rowspan="1" colspan="1">absent</td><td rowspan="1" colspan="1">absent</td><td rowspan="1" colspan="1">absent</td></tr><tr><td rowspan="1" colspan="1">
                    <abbrev xmlns:xlink="http://www.w3.org/1999/xlink" xlink:title="gular pouch" id="ABBRID0E2JBK" xlink:type="simple">GP</abbrev>
                  </td><td rowspan="1" colspan="1">absent</td><td rowspan="1" colspan="1">absent</td><td rowspan="1" colspan="1">absent</td><td rowspan="1" colspan="1">absent</td></tr><tr><td rowspan="1" colspan="1">
                    <abbrev xmlns:xlink="http://www.w3.org/1999/xlink" xlink:title="fold in front of shoulder" id="ABBRID0EQKBK" xlink:type="simple">FS</abbrev>
                  </td><td rowspan="1" colspan="1">absent</td><td rowspan="1" colspan="1">absent</td><td rowspan="1" colspan="1">absent</td><td rowspan="1" colspan="1">absent</td></tr><tr><td rowspan="1" colspan="1">
                    <abbrev xmlns:xlink="http://www.w3.org/1999/xlink" xlink:title="gular fold" id="ABBRID0EFLBK" xlink:type="simple">GF</abbrev>
                  </td><td rowspan="1" colspan="1">absent</td><td rowspan="1" colspan="1">absent</td><td rowspan="1" colspan="1">week present</td><td rowspan="1" colspan="1">absent</td></tr><tr><td rowspan="1" colspan="1">
                    <abbrev xmlns:xlink="http://www.w3.org/1999/xlink" xlink:title="radial stripes below eyes" id="ABBRID0E1LBK" xlink:type="simple">RSBE</abbrev>
                  </td><td rowspan="1" colspan="1">present</td><td rowspan="1" colspan="1">present</td><td rowspan="1" colspan="1">present</td><td rowspan="1" colspan="1">present</td></tr><tr><td rowspan="1" colspan="1">
                    <abbrev xmlns:xlink="http://www.w3.org/1999/xlink" xlink:title="dark bands on trunk" id="ABBRID0EPMBK" xlink:type="simple">TrnkBand</abbrev>
                  </td><td rowspan="1" colspan="1">7</td><td rowspan="1" colspan="1">7</td><td rowspan="1" colspan="1">6</td><td rowspan="1" colspan="1">6</td></tr><tr><td rowspan="1" colspan="1">
                    <abbrev xmlns:xlink="http://www.w3.org/1999/xlink" xlink:title="fore- and hindlimb cross-bands" id="ABBRID0EENBK" xlink:type="simple">LimbBand</abbrev>
                  </td><td rowspan="1" colspan="1">7~8</td><td rowspan="1" colspan="1">7~8</td><td rowspan="1" colspan="1">6~7</td><td rowspan="1" colspan="1">7~8</td></tr><tr><td rowspan="1" colspan="1">
                    <abbrev xmlns:xlink="http://www.w3.org/1999/xlink" xlink:title="tail cross-bands" id="ABBRID0EZNBK" xlink:type="simple">TailBand</abbrev>
                  </td><td rowspan="1" colspan="1">22</td><td rowspan="1" colspan="1">25</td><td rowspan="1" colspan="1">24</td><td rowspan="1" colspan="1">23</td></tr><tr><td rowspan="1" colspan="1">
                    <abbrev xmlns:xlink="http://www.w3.org/1999/xlink" xlink:title="ventral trunk striping" id="ABBRID0EOOBK" xlink:type="simple">TrunkSt</abbrev>
                  </td><td rowspan="1" colspan="1">2</td><td rowspan="1" colspan="1">2</td><td rowspan="1" colspan="1">2</td><td rowspan="1" colspan="1">2</td></tr><tr><td rowspan="1" colspan="1">
                    <abbrev xmlns:xlink="http://www.w3.org/1999/xlink" xlink:title="dorsal bars mid-dorsal state" id="ABBRID0EDPBK" xlink:type="simple">DorsalBar</abbrev>
                  </td><td rowspan="1" colspan="1">absent</td><td rowspan="1" colspan="1">week present</td><td rowspan="1" colspan="1">absent</td><td rowspan="1" colspan="1">week present</td></tr><tr><td rowspan="1" colspan="1">
                    <abbrev xmlns:xlink="http://www.w3.org/1999/xlink" xlink:title="head length" id="ABBRID0EYPBK" xlink:type="simple">HeadL</abbrev>
                  </td><td rowspan="1" colspan="1">24.29</td><td rowspan="1" colspan="1">23.93</td><td rowspan="1" colspan="1">24.47</td><td rowspan="1" colspan="1">23.39</td></tr><tr><td rowspan="1" colspan="1">
                    <abbrev xmlns:xlink="http://www.w3.org/1999/xlink" xlink:title="head height" id="ABBRID0ENQBK" xlink:type="simple">HeadH</abbrev>
                  </td><td rowspan="1" colspan="1">13.18</td><td rowspan="1" colspan="1">13.52</td><td rowspan="1" colspan="1">14.41</td><td rowspan="1" colspan="1">12.42</td></tr><tr><td rowspan="1" colspan="1">
                    <abbrev xmlns:xlink="http://www.w3.org/1999/xlink" xlink:title="head width" id="ABBRID0ECRBK" xlink:type="simple">HeadW</abbrev>
                  </td><td rowspan="1" colspan="1">15.42</td><td rowspan="1" colspan="1">14.78</td><td rowspan="1" colspan="1">16.08</td><td rowspan="1" colspan="1">14.21</td></tr><tr><td rowspan="1" colspan="1">
                    <abbrev xmlns:xlink="http://www.w3.org/1999/xlink" xlink:title="interorbital width" id="ABBRID0EXRBK" xlink:type="simple">Interorb</abbrev>
                  </td><td rowspan="1" colspan="1">9.47</td><td rowspan="1" colspan="1">10.24</td><td rowspan="1" colspan="1">8.51</td><td rowspan="1" colspan="1">12.42</td></tr><tr><td rowspan="1" colspan="1">
                    <abbrev xmlns:xlink="http://www.w3.org/1999/xlink" xlink:title="eye-to-ear length" id="ABBRID0EMSBK" xlink:type="simple">EyeEar</abbrev>
                  </td><td rowspan="1" colspan="1">5.97</td><td rowspan="1" colspan="1">6.17</td><td rowspan="1" colspan="1">6.3</td><td rowspan="1" colspan="1">5.06</td></tr><tr><td rowspan="1" colspan="1">
                    <abbrev xmlns:xlink="http://www.w3.org/1999/xlink" xlink:title="eye diameter" id="ABBRID0EBTBK" xlink:type="simple">EyeDiam</abbrev>
                  </td><td rowspan="1" colspan="1">8.56</td><td rowspan="1" colspan="1">7.88</td><td rowspan="1" colspan="1">7.66</td><td rowspan="1" colspan="1">5.02</td></tr><tr><td rowspan="1" colspan="1">
                    <abbrev xmlns:xlink="http://www.w3.org/1999/xlink" xlink:title="jaw width" id="ABBRID0EWTBK" xlink:type="simple">JawW</abbrev>
                  </td><td rowspan="1" colspan="1">16.14</td><td rowspan="1" colspan="1">16.84</td><td rowspan="1" colspan="1">16.06</td><td rowspan="1" colspan="1">13.47</td></tr><tr><td rowspan="1" colspan="1">
                    <abbrev xmlns:xlink="http://www.w3.org/1999/xlink" xlink:title="naris-to-eye length" id="ABBRID0ELUBK" xlink:type="simple">NarEye</abbrev>
                  </td><td rowspan="1" colspan="1">4.58</td><td rowspan="1" colspan="1">4.96</td><td rowspan="1" colspan="1">4.49</td><td rowspan="1" colspan="1">5.69</td></tr><tr><td rowspan="1" colspan="1">
                    <abbrev xmlns:xlink="http://www.w3.org/1999/xlink" xlink:title="the snout-eye length" id="ABBRID0EAVBK" xlink:type="simple">SnEye</abbrev>
                  </td><td rowspan="1" colspan="1">8.82</td><td rowspan="1" colspan="1">7.91</td><td rowspan="1" colspan="1">7.85</td><td rowspan="1" colspan="1">9</td></tr><tr><td rowspan="1" colspan="1">
                    <abbrev xmlns:xlink="http://www.w3.org/1999/xlink" xlink:title="snout-to-forelimb length" id="ABBRID0EVVBK" xlink:type="simple">SnForeL</abbrev>
                  </td><td rowspan="1" colspan="1">32.65</td><td rowspan="1" colspan="1">30.4</td><td rowspan="1" colspan="1">30.74</td><td rowspan="1" colspan="1">25.99</td></tr><tr><td rowspan="1" colspan="1">
                    <abbrev xmlns:xlink="http://www.w3.org/1999/xlink" xlink:title="snout width" id="ABBRID0EKWBK" xlink:type="simple">SnW</abbrev>
                  </td><td rowspan="1" colspan="1">5.87</td><td rowspan="1" colspan="1">5.76</td><td rowspan="1" colspan="1">5.29</td><td rowspan="1" colspan="1">5.33</td></tr><tr><td rowspan="1" colspan="1">
                    <abbrev xmlns:xlink="http://www.w3.org/1999/xlink" xlink:title="snout-to-vent length" id="ABBRID0E6WBK" xlink:type="simple">SVL</abbrev>
                  </td><td rowspan="1" colspan="1">96.4</td><td rowspan="1" colspan="1">96.5</td><td rowspan="1" colspan="1">88.34</td><td rowspan="1" colspan="1">82</td></tr><tr><td rowspan="1" colspan="1">
                    <abbrev xmlns:xlink="http://www.w3.org/1999/xlink" xlink:title="trunk length" id="ABBRID0EUXBK" xlink:type="simple">TrunkL</abbrev>
                  </td><td rowspan="1" colspan="1">49.82</td><td rowspan="1" colspan="1">47.02</td><td rowspan="1" colspan="1">43.82</td><td rowspan="1" colspan="1">40.81</td></tr><tr><td rowspan="1" colspan="1">
                    <abbrev xmlns:xlink="http://www.w3.org/1999/xlink" xlink:title="tail length" id="ABBRID0EJYBK" xlink:type="simple">Tail</abbrev>
                  </td><td rowspan="1" colspan="1">256.15</td><td rowspan="1" colspan="1">243.5</td><td rowspan="1" colspan="1">283.89</td><td rowspan="1" colspan="1">329</td></tr><tr><td rowspan="1" colspan="1">
                    <abbrev xmlns:xlink="http://www.w3.org/1999/xlink" xlink:title="forelimb length" id="ABBRID0E5YBK" xlink:type="simple">FLL</abbrev>
                  </td><td rowspan="1" colspan="1">46.03</td><td rowspan="1" colspan="1">41.5</td><td rowspan="1" colspan="1">44.82</td><td rowspan="1" colspan="1">38.26</td></tr><tr><td rowspan="1" colspan="1">
                    <abbrev xmlns:xlink="http://www.w3.org/1999/xlink" xlink:title="hind limb length" id="ABBRID0ETZBK" xlink:type="simple">HLL</abbrev>
                  </td><td rowspan="1" colspan="1">73.17</td><td rowspan="1" colspan="1">64.63</td><td rowspan="1" colspan="1">71.77</td><td rowspan="1" colspan="1">57.97</td></tr><tr><td rowspan="1" colspan="1">
                    <abbrev xmlns:xlink="http://www.w3.org/1999/xlink" xlink:title="finger IV length" id="ABBRID0EI1BK" xlink:type="simple">4FingLng</abbrev>
                  </td><td rowspan="1" colspan="1">14.1</td><td rowspan="1" colspan="1">13.68</td><td rowspan="1" colspan="1">13.41</td><td rowspan="1" colspan="1">9.82</td></tr><tr><td rowspan="1" colspan="1">
                    <abbrev xmlns:xlink="http://www.w3.org/1999/xlink" xlink:title="toe IV length" id="ABBRID0E41BK" xlink:type="simple">4ToeLng</abbrev>
                  </td><td rowspan="1" colspan="1">19.04</td><td rowspan="1" colspan="1">17.97</td><td rowspan="1" colspan="1">21.57</td><td rowspan="1" colspan="1">15.36</td></tr><tr><td rowspan="1" colspan="1">
                    <abbrev xmlns:xlink="http://www.w3.org/1999/xlink" xlink:title="upper arm length" id="ABBRID0ES2BK" xlink:type="simple">UparmL</abbrev>
                  </td><td rowspan="1" colspan="1">15.8</td><td rowspan="1" colspan="1">15.35</td><td rowspan="1" colspan="1">16.64</td><td rowspan="1" colspan="1">16.36</td></tr><tr><td rowspan="1" colspan="1">
                    <abbrev xmlns:xlink="http://www.w3.org/1999/xlink" xlink:title="lower arm length" id="ABBRID0EH3BK" xlink:type="simple">LoArmL</abbrev>
                  </td><td rowspan="1" colspan="1">14.34</td><td rowspan="1" colspan="1">15.11</td><td rowspan="1" colspan="1">13.59</td><td rowspan="1" colspan="1">13.6</td></tr><tr><td rowspan="1" colspan="1">
                    <abbrev xmlns:xlink="http://www.w3.org/1999/xlink" xlink:title="upper leg length" id="ABBRID0E33BK" xlink:type="simple">UpLegL</abbrev>
                  </td><td rowspan="1" colspan="1">21.94</td><td rowspan="1" colspan="1">20.76</td><td rowspan="1" colspan="1">23.01</td><td rowspan="1" colspan="1">17.27</td></tr><tr><td rowspan="1" colspan="1">
                    <abbrev xmlns:xlink="http://www.w3.org/1999/xlink" xlink:title="crus length" id="ABBRID0ER4BK" xlink:type="simple">CrusL</abbrev>
                  </td><td rowspan="1" colspan="1">16.87</td><td rowspan="1" colspan="1">18.08</td><td rowspan="1" colspan="1">20.26</td><td rowspan="1" colspan="1">17.38</td></tr></tbody></table></table-wrap><supplementary-material xmlns:xlink="http://www.w3.org/1999/xlink" id="S1" position="float" orientation="portrait" xlink:type="simple"><object-id content-type="doi" xlink:type="simple">10.3897/zookeys.1187.110704.suppl1</object-id><object-id content-type="zenodo_dep_id" xlink:type="simple">10424692</object-id><object-id content-type="arpha" xlink:type="simple">BF13C37B-D8CC-51B3-ACAF-A1AE00522B71</object-id><label>Supplementary material 1</label><caption><p>Supplementary information</p></caption><statement content-type="dataType"><label>Data type</label><p>docx</p></statement><statement content-type="notes"><label>Explanation note</label><p><bold>table S1.</bold> Voucher specimens and GenBank accession numbers of DNA sequences of <italic><tp:taxon-name><tp:taxon-name-part taxon-name-part-type="genus" reg="Calotes">Calotes</tp:taxon-name-part><tp:taxon-name-part taxon-name-part-type="species" reg="wangi">wangi</tp:taxon-name-part></tp:taxon-name></italic> sp. nov., and other species in the genus <italic><tp:taxon-name><tp:taxon-name-part taxon-name-part-type="genus" reg="Calotes">Calotes</tp:taxon-name-part></tp:taxon-name></italic> used in this study. <bold>table S2.</bold> Comparison of measurement data between different populations of <italic><tp:taxon-name><tp:taxon-name-part taxon-name-part-type="genus" reg="Calotes">Calotes</tp:taxon-name-part><tp:taxon-name-part taxon-name-part-type="species" reg="wangi">wangi</tp:taxon-name-part></tp:taxon-name></italic> sp. nov. and <tp:taxon-name><tp:taxon-name-part taxon-name-part-type="genus" reg="Calotes">C.</tp:taxon-name-part><tp:taxon-name-part taxon-name-part-type="uncertainty-rank">cf.</tp:taxon-name-part><tp:taxon-name-part taxon-name-part-type="species" reg="versicolor">versicolor</tp:taxon-name-part></tp:taxon-name> populations. <bold>fig. S1.</bold> Local enlarged phylogenetic tree structure corresponding to <italic><tp:taxon-name><tp:taxon-name-part taxon-name-part-type="genus" reg="Calotes">Calotes</tp:taxon-name-part><tp:taxon-name-part taxon-name-part-type="species" reg="wangi">wangi</tp:taxon-name-part><tp:taxon-name-part taxon-name-part-type="subspecies" reg="hainanensis">hainanensis</tp:taxon-name-part></tp:taxon-name></italic> ssp. nov. (Lineage A) and <italic><tp:taxon-name><tp:taxon-name-part taxon-name-part-type="genus" reg="Calotes">C.</tp:taxon-name-part><tp:taxon-name-part taxon-name-part-type="species" reg="wangi">w.</tp:taxon-name-part><tp:taxon-name-part taxon-name-part-type="subspecies" reg="wangi">wangi</tp:taxon-name-part></tp:taxon-name></italic> ssp. nov. (Lineage B), respectively.</p></statement><media xlink:href="zookeys-1187-063_article-110704__-s001.docx" mimetype="application" mime-subtype="vnd.openxmlformats-officedocument.wordprocessingml.document" position="float" orientation="portrait" xlink:type="simple" id="oo_955476.docx"><uri content-type="original_file" xlink:type="simple">https://binary.pensoft.net/file/955476</uri></media><permissions><license xlink:type="simple"><license-p>This dataset is made available under the Open Database License (http://opendatacommons.org/licenses/odbl/1.0/). The Open Database License (ODbL) is a license agreement intended to allow users to freely share, modify, and use this Dataset while maintaining this same freedom for others, provided that the original source and author(s) are credited.</license-p></license></permissions><attrib specific-use="authors">Yong Huang, Hongyu Li, Yilin Wang, Maojin Li, Mian Hou, Bo Cai</attrib></supplementary-material></tp:treatment-sec><ref-list><ref id="B28"><mixed-citation xmlns:xlink="http://www.w3.org/1999/xlink" xlink:type="simple"><person-group><name name-style="western"><surname>Shi</surname><given-names>HT</given-names></name><name name-style="western"><surname>Zhao</surname><given-names>EM</given-names></name><name name-style="western"><surname>Wang</surname><given-names>LJ</given-names></name></person-group> (<year>2011</year>) Herpetological Fauna of Hainan. Science Press, Beijing, China. [In Chinese]</mixed-citation></ref><ref id="B17"><mixed-citation xmlns:xlink="http://www.w3.org/1999/xlink" xlink:type="simple"><person-group><name name-style="western"><surname>Huang</surname><given-names>Y</given-names></name><name name-style="western"><surname>Guo</surname><given-names>X</given-names></name><name name-style="western"><surname>Ho</surname><given-names>SY</given-names></name><name name-style="western"><surname>Shi</surname><given-names>H</given-names></name><name name-style="western"><surname>Li</surname><given-names>J</given-names></name><name name-style="western"><surname>Li</surname><given-names>J</given-names></name><name name-style="western"><surname>Cai</surname><given-names>B</given-names></name><name name-style="western"><surname>Wang</surname><given-names>Y</given-names></name></person-group> (<year>2013</year>) Diversification and Demography of the Oriental Garden Lizard (<italic><tp:taxon-name><tp:taxon-name-part taxon-name-part-type="genus">Calotes</tp:taxon-name-part><tp:taxon-name-part taxon-name-part-type="species">versicolor</tp:taxon-name-part></tp:taxon-name></italic>) on Hainan Island and the Adjacent Mainland. PLoS ONE 8(6): e64754. <ext-link xlink:href="10.1371/journal.pone.0064754" ext-link-type="doi" xlink:type="simple">https://doi.org/10.1371/journal.pone.0064754</ext-link></mixed-citation></ref><ref id="B12"><mixed-citation xmlns:xlink="http://www.w3.org/1999/xlink" xlink:type="simple"><person-group><name name-style="western"><surname>Gowande</surname><given-names>G</given-names></name><name name-style="western"><surname>Pal</surname><given-names>S</given-names></name><name name-style="western"><surname>Jablonski</surname><given-names>D</given-names></name><name name-style="western"><surname>Masroor</surname><given-names>R</given-names></name><name name-style="western"><surname>Phansalkar</surname><given-names>PU</given-names></name><name name-style="western"><surname>Dsouza</surname><given-names>P</given-names></name><name name-style="western"><surname>Jayarajan</surname><given-names>A</given-names></name><name name-style="western"><surname>Shanker</surname><given-names>K</given-names></name></person-group> (<year>2021</year>) <article-title>Molecular phylogenetics and taxonomic reassessment of the widespread agamid lizard <italic><tp:taxon-name><tp:taxon-name-part taxon-name-part-type="genus">Calotes</tp:taxon-name-part><tp:taxon-name-part taxon-name-part-type="species">versicolor</tp:taxon-name-part></tp:taxon-name></italic> (Daudin, 1802) (<tp:taxon-name><tp:taxon-name-part taxon-name-part-type="order">Squamata</tp:taxon-name-part></tp:taxon-name>, <tp:taxon-name><tp:taxon-name-part taxon-name-part-type="family">Agamidae</tp:taxon-name-part></tp:taxon-name>) across South Asia.</article-title><source>Vertebrate Zoology</source><volume>71</volume>: <fpage>669</fpage>–<lpage>696</lpage>. <ext-link xlink:href="10.3897/vz.71.e62787" ext-link-type="doi" xlink:type="simple">https://doi.org/10.3897/vz.71.e62787</ext-link></mixed-citation></ref><ref id="B41"><mixed-citation xmlns:xlink="http://www.w3.org/1999/xlink" xlink:type="simple"><person-group><name name-style="western"><surname>Zug</surname><given-names>G</given-names></name><name name-style="western"><surname>Brown</surname><given-names>H</given-names></name><name name-style="western"><surname>Schulte</surname><given-names>IIJ</given-names></name><name name-style="western"><surname>Vindum</surname><given-names>J</given-names></name></person-group> (<year>2006</year>) <article-title>Systematics of the Garden Lizard, <italic><tp:taxon-name><tp:taxon-name-part taxon-name-part-type="genus">Calotes</tp:taxon-name-part><tp:taxon-name-part taxon-name-part-type="species">versicolor</tp:taxon-name-part></tp:taxon-name></italic> Group (<tp:taxon-name><tp:taxon-name-part taxon-name-part-type="class">Reptilia</tp:taxon-name-part></tp:taxon-name>, <tp:taxon-name><tp:taxon-name-part taxon-name-part-type="order">Squamata</tp:taxon-name-part></tp:taxon-name>, <tp:taxon-name><tp:taxon-name-part taxon-name-part-type="family">Agamidae</tp:taxon-name-part></tp:taxon-name>), in Myanmar: Central Dry Zone Polulations.</article-title><source>Proceedings of the California Academy of Sciences</source><volume>57</volume>: <fpage>35</fpage>–<lpage>68</lpage>.</mixed-citation></ref><ref id="B22"><mixed-citation xmlns:xlink="http://www.w3.org/1999/xlink" xlink:type="simple"><person-group><name name-style="western"><surname>Liu</surname><given-names>S</given-names></name><name name-style="western"><surname>Zuo</surname><given-names>C</given-names></name><name name-style="western"><surname>Rao</surname><given-names>DQ</given-names></name></person-group> (<year>2021</year>) <article-title>Distribution extension of <italic><tp:taxon-name><tp:taxon-name-part taxon-name-part-type="genus">Calotes</tp:taxon-name-part><tp:taxon-name-part taxon-name-part-type="species">irawadi</tp:taxon-name-part></tp:taxon-name></italic> Zug, Brown, Schulte &amp; Vindum, 2006, previously confused with <italic><tp:taxon-name><tp:taxon-name-part taxon-name-part-type="genus">C.</tp:taxon-name-part><tp:taxon-name-part taxon-name-part-type="species">versicolor</tp:taxon-name-part></tp:taxon-name></italic> (Daudin, 1802): First record from China.</article-title><source>Herpetozoa</source><volume>34</volume>: <fpage>83</fpage>–<lpage>888</lpage>. <ext-link xlink:href="10.3897/herpetozoa.34.e62596" ext-link-type="doi" xlink:type="simple">https://doi.org/10.3897/herpetozoa.34.e62596</ext-link></mixed-citation></ref><ref id="B36"><mixed-citation xmlns:xlink="http://www.w3.org/1999/xlink" xlink:type="simple"><person-group><name name-style="western"><surname>Yang</surname><given-names>DT</given-names></name><name name-style="western"><surname>Rao</surname><given-names>DQ</given-names></name></person-group> (<year>2008</year>) <tp:taxon-name><tp:taxon-name-part taxon-name-part-type="class">Amphibia</tp:taxon-name-part></tp:taxon-name> and <tp:taxon-name><tp:taxon-name-part taxon-name-part-type="class">Reptilia</tp:taxon-name-part></tp:taxon-name> of Yunnan. Yunnan Science and Technology Press, Kunming. [In Chinese]</mixed-citation></ref><ref id="B40"><mixed-citation xmlns:xlink="http://www.w3.org/1999/xlink" xlink:type="simple"><person-group><name name-style="western"><surname>Zhao</surname><given-names>EM</given-names></name><name name-style="western"><surname>Zhao</surname><given-names>KT</given-names></name><name name-style="western"><surname>Zhou</surname><given-names>KY</given-names></name></person-group> (<year>1999</year>) Fauna Sinica, <tp:taxon-name><tp:taxon-name-part taxon-name-part-type="class">Reptilia</tp:taxon-name-part></tp:taxon-name> (Vol. 2): <tp:taxon-name><tp:taxon-name-part taxon-name-part-type="order">Squamata</tp:taxon-name-part></tp:taxon-name>, <tp:taxon-name><tp:taxon-name-part taxon-name-part-type="suborder">Lacertilia</tp:taxon-name-part></tp:taxon-name>. Science Press, Beijing. [In Chinese]</mixed-citation></ref></ref-list></tp:taxon-treatment>
